# Supplementary material for: Protocol for extracting flow hydrograph shape metrics for use in time-series flood hydrology analysis
Source: PLoS One. 2025 Jan 10;20(1):e0315796. doi: 10.1371/journal.pone.0315796 (PMC11723534; doi:10.1371/journal.pone.0315796)
Supplement: S1 Data — (XLSX) [file pone.0315796.s001.xlsx]

## Sheet: At-a-station dataset
Gauge	Flood Type	Gauge-Flood Type	Number	name	max	kurtosis	skewness	peak_date	Contributing Drainage Area (Sq.Km)	Catchment Name	Total Catchment Area (Sq.Km)	Region	A/At (%)	Gauge Location (Area-based)	RoR
210004	High flow	210004-High flow	0	flood_0.xlsx	5.916	-0.711131	0.719406	1908-02-25 06:00:00	1672	Hunter River Basin	21412.2	HunterCentralRivers	7.80863	Upstream	0.268909
210004	In-channel fresh	210004-In-channel fresh	0	flood_0.xlsx	4.245	-0.598613	0.743567	1908-03-16 07:00:00	1672	Hunter River Basin	21412.2	HunterCentralRivers	7.80863	Upstream	0.192955
210004	High flow	210004-High flow	1	flood_1.xlsx	5.473	-1.53723	-0.1156	1910-01-16 07:00:00	1672	Hunter River Basin	21412.2	HunterCentralRivers	7.80863	Upstream	0.248773
210006	Overbank flood	210006-Overbank flood	0	flood_0.xlsx	4.503	2.63694	1.88085	1913-05-15 09:00:00	3340	Hunter River Basin	21412.2	HunterCentralRivers	15.5986	Midstream	0.204682
210001	Overbank flood	210001-Overbank flood	0	flood_0.xlsx	14.186	-0.370788	1.02843	1913-05-16 10:00:00	16400	Hunter River Basin	21412.2	HunterCentralRivers	76.5919	Downstream	0.644818
210004	In-channel fresh	210004-In-channel fresh	1	flood_1.xlsx	3.345	-1.35094	0.0501469	1913-06-12 08:00:00	1672	Hunter River Basin	21412.2	HunterCentralRivers	7.80863	Upstream	0.152045
210004	High flow	210004-High flow	11	flood_2.xlsx	5.309	0.449438	1.31137	1913-07-01 08:00:00	1672	Hunter River Basin	21412.2	HunterCentralRivers	7.80863	Upstream	0.241318
210001	In-channel fresh	210001-In-channel fresh	0	flood_0.xlsx	7.156	-0.837989	0.779729	1913-07-01 10:00:00	16400	Hunter River Basin	21412.2	HunterCentralRivers	76.5919	Downstream	0.325273
210004	In-channel fresh	210004-In-channel fresh	12	flood_2.xlsx	4.258	-0.175894	0.824492	1915-05-08 11:00:00	1672	Hunter River Basin	21412.2	HunterCentralRivers	7.80863	Upstream	0.193545
210006	In-channel fresh	210006-In-channel fresh	0	flood_0.xlsx	1.985	1.50827	1.64578	1916-02-23 09:00:00	3340	Hunter River Basin	21412.2	HunterCentralRivers	15.5986	Midstream	0.0902273
215002	High flow	215002-High flow	0	flood_0.xlsx	7.61	-0.323443	0.997257	1916-10-05 08:00:00	1450	Shoalhaven River Basin	7202.43	SouthernRivers	20.1321	Midstream	0.345909
210001	In-channel fresh	210001-In-channel fresh	12	flood_2.xlsx	5.992	-0.713249	0.772695	1916-12-14 10:00:00	16400	Hunter River Basin	21412.2	HunterCentralRivers	76.5919	Downstream	0.272364
210006	In-channel fresh	210006-In-channel fresh	1	flood_1.xlsx	1.901	3.53272	2.13007	1919-10-25 09:00:00	3340	Hunter River Basin	21412.2	HunterCentralRivers	15.5986	Midstream	0.0864091
210004	In-channel fresh	210004-In-channel fresh	23	flood_3.xlsx	3.793	0.0755189	1.28415	1920-07-02 08:00:00	1672	Hunter River Basin	21412.2	HunterCentralRivers	7.80863	Upstream	0.172409
210006	Overbank flood	210006-Overbank flood	1	flood_1.xlsx	6.988	0.25317	1.17129	1920-07-02 08:00:00	3340	Hunter River Basin	21412.2	HunterCentralRivers	15.5986	Midstream	0.317636
210006	In-channel fresh	210006-In-channel fresh	0	flood_0.xlsx	6.988	0.25317	1.17129	1920-07-02 08:00:00	3340	Hunter River Basin	21412.2	HunterCentralRivers	15.5986	Midstream	0.317636
210001	High flow	210001-High flow	0	flood_0.xlsx	9.982	-1.07986	0.150198	1920-07-02 11:00:00	16400	Hunter River Basin	21412.2	HunterCentralRivers	76.5919	Downstream	0.453727
210006	High flow	210006-High flow	0	flood_0.xlsx	3.616	3.33965	2.10277	1920-12-10 09:00:00	3340	Hunter River Basin	21412.2	HunterCentralRivers	15.5986	Midstream	0.164364
210001	In-channel fresh	210001-In-channel fresh	23	flood_3.xlsx	6.376	-1.31826	0.257132	1920-12-18 10:00:00	16400	Hunter River Basin	21412.2	HunterCentralRivers	76.5919	Downstream	0.289818
210001	In-channel fresh	210001-In-channel fresh	34	flood_4.xlsx	5.789	-1.13024	-0.258135	1921-04-08 11:00:00	16400	Hunter River Basin	21412.2	HunterCentralRivers	76.5919	Downstream	0.263136
210004	In-channel fresh	210004-In-channel fresh	34	flood_4.xlsx	4.181	-1.52471	-0.296676	1921-05-14 08:00:00	1672	Hunter River Basin	21412.2	HunterCentralRivers	7.80863	Upstream	0.190045
210006	In-channel fresh	210006-In-channel fresh	112	flood_2.xlsx	2.345	-1.08685	0.642924	1921-06-08 09:00:00	3340	Hunter River Basin	21412.2	HunterCentralRivers	15.5986	Midstream	0.106591
210006	Overbank flood	210006-Overbank flood	12	flood_2.xlsx	6.02	2.42739	1.87422	1921-07-02 09:00:00	3340	Hunter River Basin	21412.2	HunterCentralRivers	15.5986	Midstream	0.273636
210006	In-channel fresh	210006-In-channel fresh	1	flood_1.xlsx	6.02	2.42739	1.87422	1921-07-02 09:00:00	3340	Hunter River Basin	21412.2	HunterCentralRivers	15.5986	Midstream	0.273636
210004	In-channel fresh	210004-In-channel fresh	55	flood_6.xlsx	4.863	-0.651971	0.851048	1921-07-03 08:00:00	1672	Hunter River Basin	21412.2	HunterCentralRivers	7.80863	Upstream	0.221045
210001	High flow	210001-High flow	1	flood_1.xlsx	11.004	-0.487781	0.86937	1921-07-03 10:00:00	16400	Hunter River Basin	21412.2	HunterCentralRivers	76.5919	Downstream	0.500182
210004	High flow	210004-High flow	12	flood_3.xlsx	5.928	-0.610911	0.854065	1921-07-25 08:00:00	1672	Hunter River Basin	21412.2	HunterCentralRivers	7.80863	Upstream	0.269455
210001	High flow	210001-High flow	12	flood_2.xlsx	11.658	-0.47174	0.968034	1921-07-25 10:00:00	16400	Hunter River Basin	21412.2	HunterCentralRivers	76.5919	Downstream	0.529909
210006	In-channel fresh	210006-In-channel fresh	223	flood_3.xlsx	2.354	1.16996	1.56509	1921-08-14 09:00:00	3340	Hunter River Basin	21412.2	HunterCentralRivers	15.5986	Midstream	0.107
215002	Overbank flood	215002-Overbank flood	0	flood_0.xlsx	9.347	-1.26666	0.260587	1922-07-26 18:00:00	1450	Shoalhaven River Basin	7202.43	SouthernRivers	20.1321	Midstream	0.424864
210006	In-channel fresh	210006-In-channel fresh	334	flood_4.xlsx	1.899	-1.15996	0.469587	1924-11-08 09:00:00	3340	Hunter River Basin	21412.2	HunterCentralRivers	15.5986	Midstream	0.0863182
215002	In-channel fresh	215002-In-channel fresh	0	flood_0.xlsx	4.566	-1.13551	0.421838	1925-06-21 09:00:00	1450	Shoalhaven River Basin	7202.43	SouthernRivers	20.1321	Midstream	0.207545
210006	Overbank flood	210006-Overbank flood	23	flood_3.xlsx	6.045	0.616094	1.3479	1926-03-24 09:00:00	3340	Hunter River Basin	21412.2	HunterCentralRivers	15.5986	Midstream	0.274773
210006	In-channel fresh	210006-In-channel fresh	12	flood_2.xlsx	6.045	0.616094	1.3479	1926-03-24 09:00:00	3340	Hunter River Basin	21412.2	HunterCentralRivers	15.5986	Midstream	0.274773
210004	High flow	210004-High flow	13	flood_4.xlsx	5.723	0.103383	0.918329	1926-03-25 07:00:00	1672	Hunter River Basin	21412.2	HunterCentralRivers	7.80863	Upstream	0.260136
210001	High flow	210001-High flow	23	flood_3.xlsx	11.169	-0.455052	0.789685	1926-03-25 11:00:00	16400	Hunter River Basin	21412.2	HunterCentralRivers	76.5919	Downstream	0.507682
210006	In-channel fresh	210006-In-channel fresh	445	flood_5.xlsx	2.256	0.664892	1.38249	1926-04-07 09:00:00	3340	Hunter River Basin	21412.2	HunterCentralRivers	15.5986	Midstream	0.102545
210006	In-channel fresh	210006-In-channel fresh	667	flood_7.xlsx	2.191	-0.893539	0.692542	1926-12-27 20:00:00	3340	Hunter River Basin	21412.2	HunterCentralRivers	15.5986	Midstream	0.0995909
210004	High flow	210004-High flow	14	flood_5.xlsx	6.668	-0.603604	0.66489	1926-12-28 07:00:00	1672	Hunter River Basin	21412.2	HunterCentralRivers	7.80863	Upstream	0.303091
210004	Overbank flood	210004-Overbank flood	0	flood_0.xlsx	9.33	-0.420436	0.520392	1927-04-17 07:00:00	1672	Hunter River Basin	21412.2	HunterCentralRivers	7.80863	Upstream	0.424091
210001	In-channel fresh	210001-In-channel fresh	45	flood_5.xlsx	7.609	-1.64378	-0.258526	1927-04-17 11:00:00	16400	Hunter River Basin	21412.2	HunterCentralRivers	76.5919	Downstream	0.345864
210010	In-channel fresh	210010-In-channel fresh	0	flood_0.xlsx	3.576	-0.353491	1.03976	1927-12-12 10:00:00	997.5	Hunter River Basin	21412.2	HunterCentralRivers	4.65856	Upstream	0.162545
210004	In-channel fresh	210004-In-channel fresh	56	flood_7.xlsx	3.557	-0.208425	0.820965	1928-02-19 07:00:00	1672	Hunter River Basin	21412.2	HunterCentralRivers	7.80863	Upstream	0.161682
210010	High flow	210010-High flow	0	flood_0.xlsx	5.944	-0.0178301	1.31465	1928-06-15 02:00:00	997.5	Hunter River Basin	21412.2	HunterCentralRivers	4.65856	Upstream	0.270182
210079	In-channel fresh	210079-In-channel fresh	0	flood_0.xlsx	7.055	-0.684802	0.719993	1928-06-15 08:00:00	956	Hunter River Basin	21412.2	HunterCentralRivers	4.46475	Upstream	0.320682
210079	High flow	210079-High flow	0	flood_0.xlsx	10.503	-0.221227	1.15153	1928-06-26 08:00:00	956	Hunter River Basin	21412.2	HunterCentralRivers	4.46475	Upstream	0.477409
210010	High flow	210010-High flow	1	flood_1.xlsx	6.372	2.07627	1.7652	1928-06-26 14:00:00	997.5	Hunter River Basin	21412.2	HunterCentralRivers	4.65856	Upstream	0.289636
210010	High flow	210010-High flow	12	flood_2.xlsx	6.906	-0.519467	1.04399	1928-07-28 03:00:00	997.5	Hunter River Basin	21412.2	HunterCentralRivers	4.65856	Upstream	0.313909
210079	High flow	210079-High flow	1	flood_1.xlsx	11.826	0.576657	1.2574	1928-07-28 08:00:00	956	Hunter River Basin	21412.2	HunterCentralRivers	4.46475	Upstream	0.537545
210010	Overbank flood	210010-Overbank flood	0	flood_0.xlsx	9.444	0.704531	1.25722	1929-02-09 15:00:00	997.5	Hunter River Basin	21412.2	HunterCentralRivers	4.65856	Upstream	0.429273
210004	In-channel fresh	210004-In-channel fresh	57	flood_8.xlsx	3.884	-0.997582	-0.106786	1929-02-10 07:00:00	1672	Hunter River Basin	21412.2	HunterCentralRivers	7.80863	Upstream	0.176545
210079	Overbank flood	210079-Overbank flood	0	flood_0.xlsx	13.579	-0.636615	0.433537	1929-02-10 07:00:00	956	Hunter River Basin	21412.2	HunterCentralRivers	4.46475	Upstream	0.617227
210006	In-channel fresh	210006-In-channel fresh	752	flood_8.xlsx	2.663	-0.414624	0.68283	1929-02-12 09:00:00	3340	Hunter River Basin	21412.2	HunterCentralRivers	15.5986	Midstream	0.121045
215002	In-channel fresh	215002-In-channel fresh	1	flood_1.xlsx	4.694	-0.403197	0.626521	1929-04-04 09:00:00	1450	Shoalhaven River Basin	7202.43	SouthernRivers	20.1321	Midstream	0.213364
210079	Overbank flood	210079-Overbank flood	1	flood_1.xlsx	14.116	-0.119634	1.18171	1929-09-10 08:00:00	956	Hunter River Basin	21412.2	HunterCentralRivers	4.46475	Upstream	0.641636
210010	Overbank flood	210010-Overbank flood	1	flood_1.xlsx	7.589	1.66232	1.70437	1929-09-11 18:00:00	997.5	Hunter River Basin	21412.2	HunterCentralRivers	4.65856	Upstream	0.344955
210001	In-channel fresh	210001-In-channel fresh	67	flood_7.xlsx	7.882	-1.29479	0.470135	1929-09-12 10:00:00	16400	Hunter River Basin	21412.2	HunterCentralRivers	76.5919	Downstream	0.358273
210079	In-channel fresh	210079-In-channel fresh	31	flood_2.xlsx	7.728	-1.32761	-0.171572	1929-10-12 08:00:00	956	Hunter River Basin	21412.2	HunterCentralRivers	4.46475	Upstream	0.351273
210010	In-channel fresh	210010-In-channel fresh	122	flood_3.xlsx	5.255	-1.02144	0.485628	1929-10-14 04:00:00	997.5	Hunter River Basin	21412.2	HunterCentralRivers	4.65856	Upstream	0.238864
210004	In-channel fresh	210004-In-channel fresh	58	flood_9.xlsx	3.944	-1.0923	0.439819	1929-10-15 07:00:00	1672	Hunter River Basin	21412.2	HunterCentralRivers	7.80863	Upstream	0.179273
210010	In-channel fresh	210010-In-channel fresh	133	flood_4.xlsx	3.813	3.28319	2.14421	1930-02-17 20:00:00	997.5	Hunter River Basin	21412.2	HunterCentralRivers	4.65856	Upstream	0.173318
210010	In-channel fresh	210010-In-channel fresh	144	flood_5.xlsx	4.248	-0.564861	0.786368	1930-03-18 15:00:00	997.5	Hunter River Basin	21412.2	HunterCentralRivers	4.65856	Upstream	0.193091
210010	Overbank flood	210010-Overbank flood	12	flood_2.xlsx	8.132	-1.43259	0.411898	1930-06-17 09:00:00	997.5	Hunter River Basin	21412.2	HunterCentralRivers	4.65856	Upstream	0.369636
210079	Overbank flood	210079-Overbank flood	10	flood_2.xlsx	13.833	-1.58828	0.171	1930-06-18 08:00:00	956	Hunter River Basin	21412.2	HunterCentralRivers	4.46475	Upstream	0.628773
210004	Overbank flood	210004-Overbank flood	1	flood_1.xlsx	8.854	-0.998855	0.553733	1930-06-19 06:00:00	1672	Hunter River Basin	21412.2	HunterCentralRivers	7.80863	Upstream	0.402455
210001	Overbank flood	210001-Overbank flood	1	flood_1.xlsx	13.753	-1.16094	0.126608	1930-06-20 10:00:00	16400	Hunter River Basin	21412.2	HunterCentralRivers	76.5919	Downstream	0.625136
210011	In-channel fresh	210011-In-channel fresh	0	flood_0.xlsx	3.601	-1.2994	0.221761	1931-04-21 15:00:00	195.56	Hunter River Basin	21412.2	HunterCentralRivers	0.913311	Upstream	0.163682
210010	Overbank flood	210010-Overbank flood	23	flood_3.xlsx	8.908	-1.57302	0.225603	1931-04-22 15:00:00	997.5	Hunter River Basin	21412.2	HunterCentralRivers	4.65856	Upstream	0.404909
210079	Overbank flood	210079-Overbank flood	11	flood_3.xlsx	13.006	-1.09352	-0.108167	1931-04-24 07:00:00	956	Hunter River Basin	21412.2	HunterCentralRivers	4.46475	Upstream	0.591182
210001	High flow	210001-High flow	26	flood_4.xlsx	9.416	-1.12849	0.29386	1931-04-24 10:00:00	16400	Hunter River Basin	21412.2	HunterCentralRivers	76.5919	Downstream	0.428
210004	High flow	210004-High flow	16	flood_7.xlsx	6.773	-0.500239	0.944911	1931-04-25 06:00:00	1672	Hunter River Basin	21412.2	HunterCentralRivers	7.80863	Upstream	0.307864
210006	High flow	210006-High flow	23	flood_3.xlsx	3.402	0.972976	1.42129	1931-05-27 09:00:00	3340	Hunter River Basin	21412.2	HunterCentralRivers	15.5986	Midstream	0.154636
210010	In-channel fresh	210010-In-channel fresh	155	flood_6.xlsx	4.263	5.13235	2.41314	1931-05-27 09:00:00	997.5	Hunter River Basin	21412.2	HunterCentralRivers	4.65856	Upstream	0.193773
210079	In-channel fresh	210079-In-channel fresh	53	flood_4.xlsx	6.788	0.669406	1.2812	1931-05-28 08:00:00	956	Hunter River Basin	21412.2	HunterCentralRivers	4.46475	Upstream	0.308545
210001	In-channel fresh	210001-In-channel fresh	78	flood_8.xlsx	6.119	-0.358805	0.923523	1931-05-28 11:00:00	16400	Hunter River Basin	21412.2	HunterCentralRivers	76.5919	Downstream	0.278136
215002	In-channel fresh	215002-In-channel fresh	12	flood_2.xlsx	4.534	0.0555087	0.889874	1931-05-28 16:00:00	1450	Shoalhaven River Basin	7202.43	SouthernRivers	20.1321	Midstream	0.206091
210006	In-channel fresh	210006-In-channel fresh	2	flood_10.xlsx	2.088	-1.01925	0.587925	1931-06-23 09:00:00	3340	Hunter River Basin	21412.2	HunterCentralRivers	15.5986	Midstream	0.0949091
210006	In-channel fresh	210006-In-channel fresh	24	flood_12.xlsx	2.705	0.171357	1.32014	1931-07-07 08:00:00	3340	Hunter River Basin	21412.2	HunterCentralRivers	15.5986	Midstream	0.122955
210079	In-channel fresh	210079-In-channel fresh	64	flood_5.xlsx	8.09	-0.90237	0.624652	1931-07-07 08:00:00	956	Hunter River Basin	21412.2	HunterCentralRivers	4.46475	Upstream	0.367727
210010	In-channel fresh	210010-In-channel fresh	166	flood_7.xlsx	4.972	2.17599	1.7623	1931-07-07 09:00:00	997.5	Hunter River Basin	21412.2	HunterCentralRivers	4.65856	Upstream	0.226
210011	In-channel fresh	210011-In-channel fresh	69	flood_2.xlsx	2.968	5.44357	2.38938	1931-07-07 20:00:00	195.56	Hunter River Basin	21412.2	HunterCentralRivers	0.913311	Upstream	0.134909
210004	High flow	210004-High flow	17	flood_8.xlsx	5.612	-0.704412	0.539611	1931-07-08 07:00:00	1672	Hunter River Basin	21412.2	HunterCentralRivers	7.80863	Upstream	0.255091
210001	High flow	210001-High flow	27	flood_5.xlsx	9.832	-0.355511	1.00452	1931-07-08 10:00:00	16400	Hunter River Basin	21412.2	HunterCentralRivers	76.5919	Downstream	0.446909
210010	In-channel fresh	210010-In-channel fresh	177	flood_8.xlsx	3.945	0.678926	1.34238	1932-07-12 08:00:00	997.5	Hunter River Basin	21412.2	HunterCentralRivers	4.65856	Upstream	0.179318
210010	In-channel fresh	210010-In-channel fresh	188	flood_9.xlsx	4.852	1.39662	1.48749	1932-09-11 18:00:00	997.5	Hunter River Basin	21412.2	HunterCentralRivers	4.65856	Upstream	0.220545
210079	In-channel fresh	210079-In-channel fresh	75	flood_6.xlsx	8.045	-1.11884	0.611897	1932-09-23 08:00:00	956	Hunter River Basin	21412.2	HunterCentralRivers	4.46475	Upstream	0.365682
210010	In-channel fresh	210010-In-channel fresh	2	flood_10.xlsx	4.551	0.470089	1.30688	1932-09-24 02:00:00	997.5	Hunter River Basin	21412.2	HunterCentralRivers	4.65856	Upstream	0.206864
210079	In-channel fresh	210079-In-channel fresh	86	flood_7.xlsx	5.785	-0.363941	1.12097	1933-07-25 08:00:00	956	Hunter River Basin	21412.2	HunterCentralRivers	4.46475	Upstream	0.262955
210010	In-channel fresh	210010-In-channel fresh	13	flood_11.xlsx	4.627	0.370449	1.19703	1933-07-26 14:00:00	997.5	Hunter River Basin	21412.2	HunterCentralRivers	4.65856	Upstream	0.210318
210010	High flow	210010-High flow	23	flood_3.xlsx	5.68	-0.32182	0.775446	1933-09-29 14:00:00	997.5	Hunter River Basin	21412.2	HunterCentralRivers	4.65856	Upstream	0.258182
210006	High flow	210006-High flow	34	flood_4.xlsx	3.312	1.54928	1.39598	1933-10-01 09:00:00	3340	Hunter River Basin	21412.2	HunterCentralRivers	15.5986	Midstream	0.150545
210079	In-channel fresh	210079-In-channel fresh	97	flood_8.xlsx	6.064			1933-10-02 08:00:00	956	Hunter River Basin	21412.2	HunterCentralRivers	4.46475	Upstream	0.275636
210010	In-channel fresh	210010-In-channel fresh	35	flood_13.xlsx	4.208	1.1186	1.41412	1933-10-28 11:00:00	997.5	Hunter River Basin	21412.2	HunterCentralRivers	4.65856	Upstream	0.191273
215002	High flow	215002-High flow	9	flood_2.xlsx	7.368	1.23993	1.31519	1934-01-07 20:00:00	1450	Shoalhaven River Basin	7202.43	SouthernRivers	20.1321	Midstream	0.334909
210006	High flow	210006-High flow	45	flood_5.xlsx	3.075	-0.763572	0.702589	1934-02-22 09:00:00	3340	Hunter River Basin	21412.2	HunterCentralRivers	15.5986	Midstream	0.139773
215002	High flow	215002-High flow	10	flood_3.xlsx	6.664	1.21626	1.44699	1934-02-23	1450	Shoalhaven River Basin	7202.43	SouthernRivers	20.1321	Midstream	0.302909
215002	In-channel fresh	215002-In-channel fresh	23	flood_3.xlsx	4.977	1.0446	1.25125	1934-06-10 16:00:00	1450	Shoalhaven River Basin	7202.43	SouthernRivers	20.1321	Midstream	0.226227
210006	In-channel fresh	210006-In-channel fresh	46	flood_14.xlsx	1.897	-0.141464	0.77055	1934-07-29 09:00:00	3340	Hunter River Basin	21412.2	HunterCentralRivers	15.5986	Midstream	0.0862273
215002	In-channel fresh	215002-In-channel fresh	34	flood_4.xlsx	4.839	-0.955245	0.571149	1934-07-29 17:00:00	1450	Shoalhaven River Basin	7202.43	SouthernRivers	20.1321	Midstream	0.219955
210010	In-channel fresh	210010-In-channel fresh	46	flood_14.xlsx	4.128	-1.51434	-0.0771275	1934-07-30 08:00:00	997.5	Hunter River Basin	21412.2	HunterCentralRivers	4.65856	Upstream	0.187636
210079	In-channel fresh	210079-In-channel fresh	108	flood_9.xlsx	5.925	-1.36096	0.0809751	1934-07-30 08:00:00	956	Hunter River Basin	21412.2	HunterCentralRivers	4.46475	Upstream	0.269318
210079	In-channel fresh	210079-In-channel fresh	2	flood_10.xlsx	8.521	-1.44089	-0.476334	1934-09-01 07:00:00	956	Hunter River Basin	21412.2	HunterCentralRivers	4.46475	Upstream	0.387318
210006	In-channel fresh	210006-In-channel fresh	57	flood_15.xlsx	2.206	1.19174	1.34536	1934-09-01 09:00:00	3340	Hunter River Basin	21412.2	HunterCentralRivers	15.5986	Midstream	0.100273
210010	In-channel fresh	210010-In-channel fresh	57	flood_15.xlsx	5.339	-1.37448	0.414558	1934-09-01 14:00:00	997.5	Hunter River Basin	21412.2	HunterCentralRivers	4.65856	Upstream	0.242682
210011	In-channel fresh	210011-In-channel fresh	80	flood_3.xlsx	2.723	-0.117228	0.868299	1934-09-01 15:00:00	195.56	Hunter River Basin	21412.2	HunterCentralRivers	0.913311	Upstream	0.123773
210001	In-channel fresh	210001-In-channel fresh	89	flood_9.xlsx	6.754	-0.833745	0.424307	1934-09-02 11:00:00	16400	Hunter River Basin	21412.2	HunterCentralRivers	76.5919	Downstream	0.307
210004	In-channel fresh	210004-In-channel fresh	2	flood_10.xlsx	3.904	-0.980859	0.398943	1934-09-03 07:00:00	1672	Hunter River Basin	21412.2	HunterCentralRivers	7.80863	Upstream	0.177455
210010	In-channel fresh	210010-In-channel fresh	68	flood_16.xlsx	5.014	-1.08272	0.701037	1934-09-07 06:00:00	997.5	Hunter River Basin	21412.2	HunterCentralRivers	4.65856	Upstream	0.227909
210011	In-channel fresh	210011-In-channel fresh	91	flood_4.xlsx	2.642	-0.348079	0.925809	1934-12-11 07:00:00	195.56	Hunter River Basin	21412.2	HunterCentralRivers	0.913311	Upstream	0.120091
210010	High flow	210010-High flow	34	flood_4.xlsx	5.701	0.885224	1.38898	1934-12-12 06:00:00	997.5	Hunter River Basin	21412.2	HunterCentralRivers	4.65856	Upstream	0.259136
210079	In-channel fresh	210079-In-channel fresh	23	flood_12.xlsx	7.572	0.17204	1.26158	1934-12-12 08:00:00	956	Hunter River Basin	21412.2	HunterCentralRivers	4.46475	Upstream	0.344182
210010	In-channel fresh	210010-In-channel fresh	79	flood_17.xlsx	3.948	-0.404483	0.647619	1935-01-17 08:00:00	997.5	Hunter River Basin	21412.2	HunterCentralRivers	4.65856	Upstream	0.179455
210010	In-channel fresh	210010-In-channel fresh	90	flood_18.xlsx	3.745	1.46149	1.4117	1936-01-14 11:00:00	997.5	Hunter River Basin	21412.2	HunterCentralRivers	4.65856	Upstream	0.170227
210011	In-channel fresh	210011-In-channel fresh	102	flood_5.xlsx	2.711	1.29179	1.43539	1936-03-02 08:00:00	195.56	Hunter River Basin	21412.2	HunterCentralRivers	0.913311	Upstream	0.123227
210079	In-channel fresh	210079-In-channel fresh	24	flood_13.xlsx	8.16	0.664443	1.331	1936-03-02 08:00:00	956	Hunter River Basin	21412.2	HunterCentralRivers	4.46475	Upstream	0.370909
210010	High flow	210010-High flow	45	flood_5.xlsx	5.407	1.81003	1.58006	1936-03-02 14:00:00	997.5	Hunter River Basin	21412.2	HunterCentralRivers	4.65856	Upstream	0.245773
210010	In-channel fresh	210010-In-channel fresh	101	flood_19.xlsx	3.613	0.480386	1.15917	1936-04-16 09:00:00	997.5	Hunter River Basin	21412.2	HunterCentralRivers	4.65856	Upstream	0.164227
215002	In-channel fresh	215002-In-channel fresh	56	flood_6.xlsx	4.249	0.380285	0.999385	1936-06-24 13:00:00	1450	Shoalhaven River Basin	7202.43	SouthernRivers	20.1321	Midstream	0.193136
210010	In-channel fresh	210010-In-channel fresh	112	flood_20.xlsx	3.86	0.559713	1.39524	1937-03-17 08:00:00	997.5	Hunter River Basin	21412.2	HunterCentralRivers	4.65856	Upstream	0.175455
210010	In-channel fresh	210010-In-channel fresh	113	flood_21.xlsx	3.869	0.36562	1.16855	1937-06-21 09:00:00	997.5	Hunter River Basin	21412.2	HunterCentralRivers	4.65856	Upstream	0.175864
210010	In-channel fresh	210010-In-channel fresh	114	flood_22.xlsx	3.955	-0.60882	0.692025	1937-11-02 18:00:00	997.5	Hunter River Basin	21412.2	HunterCentralRivers	4.65856	Upstream	0.179773
210006	In-channel fresh	210006-In-channel fresh	68	flood_16.xlsx	1.979	1.13519	1.17398	1938-01-31 09:00:00	3340	Hunter River Basin	21412.2	HunterCentralRivers	15.5986	Midstream	0.0899545
210079	High flow	210079-High flow	12	flood_2.xlsx	9.18	-0.290074	1.07426	1938-04-12 08:00:00	956	Hunter River Basin	21412.2	HunterCentralRivers	4.46475	Upstream	0.417273
215002	In-channel fresh	215002-In-channel fresh	65	flood_7.xlsx	4.851	0.103737	0.743398	1938-08-25 17:00:00	1450	Shoalhaven River Basin	7202.43	SouthernRivers	20.1321	Midstream	0.2205
210006	In-channel fresh	210006-In-channel fresh	79	flood_17.xlsx	2.698	0.0464552	1.05054	1938-10-24 09:00:00	3340	Hunter River Basin	21412.2	HunterCentralRivers	15.5986	Midstream	0.122636
210079	In-channel fresh	210079-In-channel fresh	25	flood_14.xlsx	6.815	-1.29008	-0.0651414	1939-03-10 08:00:00	956	Hunter River Basin	21412.2	HunterCentralRivers	4.46475	Upstream	0.309773
210010	High flow	210010-High flow	67	flood_7.xlsx	6.038	-0.947367	0.53689	1939-03-11 09:00:00	997.5	Hunter River Basin	21412.2	HunterCentralRivers	4.65856	Upstream	0.274455
210011	In-channel fresh	210011-In-channel fresh	113	flood_6.xlsx	2.805	3.70957	1.75484	1939-03-11 14:00:00	195.56	Hunter River Basin	21412.2	HunterCentralRivers	0.913311	Upstream	0.1275
210010	In-channel fresh	210010-In-channel fresh	116	flood_24.xlsx	4.117	-1.23577	0.384117	1939-03-24 08:00:00	997.5	Hunter River Basin	21412.2	HunterCentralRivers	4.65856	Upstream	0.187136
210079	In-channel fresh	210079-In-channel fresh	27	flood_16.xlsx	5.94	-0.890647	0.612331	1939-03-27 08:00:00	956	Hunter River Basin	21412.2	HunterCentralRivers	4.46475	Upstream	0.27
210010	In-channel fresh	210010-In-channel fresh	118	flood_26.xlsx	3.946	1.075	1.32721	1939-09-30 17:00:00	997.5	Hunter River Basin	21412.2	HunterCentralRivers	4.65856	Upstream	0.179364
210006	In-channel fresh	210006-In-channel fresh	90	flood_18.xlsx	2.444	-1.0199	0.307421	1940-11-29 09:00:00	3340	Hunter River Basin	21412.2	HunterCentralRivers	15.5986	Midstream	0.111091
210006	High flow	210006-High flow	56	flood_6.xlsx	3.457	0.028795	1.08575	1940-12-31 09:00:00	3340	Hunter River Basin	21412.2	HunterCentralRivers	15.5986	Midstream	0.157136
210016	In-channel fresh	210016-In-channel fresh	0	flood_0.xlsx	7.788	1.35522	1.60831	1941-01-07 10:00:00	4950	Hunter River Basin	21412.2	HunterCentralRivers	23.1177	Midstream	0.354
210006	High flow	210006-High flow	67	flood_7.xlsx	3.567	0.118641	1.20227	1941-01-07 20:00:00	3340	Hunter River Basin	21412.2	HunterCentralRivers	15.5986	Midstream	0.162136
210001	In-channel fresh	210001-In-channel fresh	2	flood_10.xlsx	6	0.729861	1.31083	1941-01-08 11:00:00	16400	Hunter River Basin	21412.2	HunterCentralRivers	76.5919	Downstream	0.272727
210011	In-channel fresh	210011-In-channel fresh	124	flood_7.xlsx	2.989	1.8001	1.61018	1941-02-07 08:00:00	195.56	Hunter River Basin	21412.2	HunterCentralRivers	0.913311	Upstream	0.135864
210079	In-channel fresh	210079-In-channel fresh	28	flood_17.xlsx	6.445	0.143183	1.20822	1941-02-07 08:00:00	956	Hunter River Basin	21412.2	HunterCentralRivers	4.46475	Upstream	0.292955
210010	In-channel fresh	210010-In-channel fresh	119	flood_27.xlsx	4.94	1.44117	1.67632	1941-02-08 09:00:00	997.5	Hunter River Basin	21412.2	HunterCentralRivers	4.65856	Upstream	0.224545
210079	In-channel fresh	210079-In-channel fresh	29	flood_18.xlsx	6.673	-1.13478	0.295432	1942-03-22 08:00:00	956	Hunter River Basin	21412.2	HunterCentralRivers	4.46475	Upstream	0.303318
210010	High flow	210010-High flow	71	flood_8.xlsx	5.461	-0.249739	0.958404	1942-03-22 09:00:00	997.5	Hunter River Basin	21412.2	HunterCentralRivers	4.65856	Upstream	0.248227
210006	In-channel fresh	210006-In-channel fresh	101	flood_19.xlsx	2.703	-0.690949	0.797953	1942-07-11 08:00:00	3340	Hunter River Basin	21412.2	HunterCentralRivers	15.5986	Midstream	0.122864
210001	In-channel fresh	210001-In-channel fresh	3	flood_11.xlsx	6.537	-0.574776	0.862433	1942-07-12 10:00:00	16400	Hunter River Basin	21412.2	HunterCentralRivers	76.5919	Downstream	0.297136
210011	High flow	210011-High flow	0	flood_0.xlsx	4.253	-0.484929	0.738756	1942-10-14 08:00:00	195.56	Hunter River Basin	21412.2	HunterCentralRivers	0.913311	Upstream	0.193318
210021	In-channel fresh	210021-In-channel fresh	0	flood_0.xlsx	4.455	-0.656065	0.596093	1942-10-14 08:00:00	277	Hunter River Basin	21412.2	HunterCentralRivers	1.29366	Upstream	0.2025
210010	Overbank flood	210010-Overbank flood	34	flood_4.xlsx	7.991	-0.934408	0.6786	1942-10-15 06:00:00	997.5	Hunter River Basin	21412.2	HunterCentralRivers	4.65856	Upstream	0.363227
210022	In-channel fresh	210022-In-channel fresh	0	flood_0.xlsx	5.145	-0.651017	0.605309	1942-10-15 07:00:00	205	Hunter River Basin	21412.2	HunterCentralRivers	0.957398	Upstream	0.233864
210079	Overbank flood	210079-Overbank flood	12	flood_4.xlsx	12.586	-1.12571	0.459477	1942-10-15 07:00:00	956	Hunter River Basin	21412.2	HunterCentralRivers	4.46475	Upstream	0.572091
210001	In-channel fresh	210001-In-channel fresh	4	flood_12.xlsx	8.82	-0.962116	0.469755	1942-10-15 11:00:00	16400	Hunter River Basin	21412.2	HunterCentralRivers	76.5919	Downstream	0.400909
210004	High flow	210004-High flow	18	flood_9.xlsx	5.597	-0.807226	0.680625	1942-10-16 10:00:00	1672	Hunter River Basin	21412.2	HunterCentralRivers	7.80863	Upstream	0.254409
210006	In-channel fresh	210006-In-channel fresh	113	flood_20.xlsx	2.313	-1.47751	0.174267	1942-11-07 09:00:00	3340	Hunter River Basin	21412.2	HunterCentralRivers	15.5986	Midstream	0.105136
210010	In-channel fresh	210010-In-channel fresh	120	flood_28.xlsx	4.792	0.45222	1.33146	1942-11-08 08:00:00	997.5	Hunter River Basin	21412.2	HunterCentralRivers	4.65856	Upstream	0.217818
215002	In-channel fresh	215002-In-channel fresh	66	flood_8.xlsx	6.044	1.18256	1.06052	1943-05-20 09:00:00	1450	Shoalhaven River Basin	7202.43	SouthernRivers	20.1321	Midstream	0.274727
210010	In-channel fresh	210010-In-channel fresh	121	flood_29.xlsx	4.113	-1.07328	0.435559	1943-05-24 09:00:00	997.5	Hunter River Basin	21412.2	HunterCentralRivers	4.65856	Upstream	0.186955
215002	Overbank flood	215002-Overbank flood	1	flood_1.xlsx	9.068	1.39673	1.34728	1945-04-09 12:00:00	1450	Shoalhaven River Basin	7202.43	SouthernRivers	20.1321	Midstream	0.412182
210006	In-channel fresh	210006-In-channel fresh	124	flood_21.xlsx	1.93	-1.33388	0.213663	1945-06-11 09:00:00	3340	Hunter River Basin	21412.2	HunterCentralRivers	15.5986	Midstream	0.0877273
210010	High flow	210010-High flow	2	flood_10.xlsx	7.289	-0.409939	0.631075	1945-06-11 15:00:00	997.5	Hunter River Basin	21412.2	HunterCentralRivers	4.65856	Upstream	0.331318
208004	In-channel fresh	208004-In-channel fresh	0	flood_0.xlsx	9.632	-0.963761	0.392919	1945-06-12 08:00:00	6560	Manning River Basin	8171.1	HunterCentralRivers	80.2829	Downstream	0.437818
210022	High flow	210022-High flow	0	flood_0.xlsx	5.501	0.296174	1.22612	1945-06-12 08:00:00	205	Hunter River Basin	21412.2	HunterCentralRivers	0.957398	Upstream	0.250045
210079	High flow	210079-High flow	23	flood_3.xlsx	11.067	-1.06741	0.422141	1945-06-12 08:00:00	956	Hunter River Basin	21412.2	HunterCentralRivers	4.46475	Upstream	0.503045
208003	In-channel fresh	208003-In-channel fresh	0	flood_0.xlsx	8.616	-0.813363	0.403625	1945-06-12 09:00:00	1610	Manning River Basin	8171.1	HunterCentralRivers	19.7036	Midstream	0.391636
210011	Overbank flood	210011-Overbank flood	0	flood_0.xlsx	5.832	4.07404	2.04204	1945-06-12 14:00:00	195.56	Hunter River Basin	21412.2	HunterCentralRivers	0.913311	Upstream	0.265091
210001	In-channel fresh	210001-In-channel fresh	5	flood_13.xlsx	7.018	-1.24229	0.0653326	1945-06-13 11:00:00	16400	Hunter River Basin	21412.2	HunterCentralRivers	76.5919	Downstream	0.319
215002	In-channel fresh	215002-In-channel fresh	67	flood_9.xlsx	4.21	-0.990162	0.430873	1945-06-13 13:00:00	1450	Shoalhaven River Basin	7202.43	SouthernRivers	20.1321	Midstream	0.191364
219003	In-channel fresh	219003-In-channel fresh	0	flood_0.xlsx	2.508	-0.573298	0.277966	1945-06-13 15:00:00	316	Bega River Basin	2839.58	SouthernRivers	11.1284	Midstream	0.114
210006	In-channel fresh	210006-In-channel fresh	135	flood_22.xlsx	2.493	-0.0177553	1.15523	1945-06-22 09:00:00	3340	Hunter River Basin	21412.2	HunterCentralRivers	15.5986	Midstream	0.113318
210004	In-channel fresh	210004-In-channel fresh	4	flood_12.xlsx	4.254	-1.00214	0.639007	1945-06-24 09:00:00	1672	Hunter River Basin	21412.2	HunterCentralRivers	7.80863	Upstream	0.193364
210001	In-channel fresh	210001-In-channel fresh	6	flood_14.xlsx	5.857	-0.666918	0.836768	1945-06-24 10:00:00	16400	Hunter River Basin	21412.2	HunterCentralRivers	76.5919	Downstream	0.266227
210010	In-channel fresh	210010-In-channel fresh	123	flood_30.xlsx	4.635	0.849772	1.40412	1945-07-16 20:00:00	997.5	Hunter River Basin	21412.2	HunterCentralRivers	4.65856	Upstream	0.210682
210079	In-channel fresh	210079-In-channel fresh	32	flood_20.xlsx	6.846	-1.42896	0.234111	1945-07-17 08:00:00	956	Hunter River Basin	21412.2	HunterCentralRivers	4.46475	Upstream	0.311182
208004	In-channel fresh	208004-In-channel fresh	1	flood_1.xlsx	11.592	0.830245	1.41473	1946-03-25 08:00:00	6560	Manning River Basin	8171.1	HunterCentralRivers	80.2829	Downstream	0.526909
210010	In-channel fresh	210010-In-channel fresh	124	flood_31.xlsx	5.269	3.98569	2.16133	1946-03-25 18:00:00	997.5	Hunter River Basin	21412.2	HunterCentralRivers	4.65856	Upstream	0.2395
208003	High flow	208003-High flow	0	flood_0.xlsx	9.695	2.25062	1.78942	1946-03-26 09:00:00	1610	Manning River Basin	8171.1	HunterCentralRivers	19.7036	Midstream	0.440682
208006	In-channel fresh	208006-In-channel fresh	0	flood_0.xlsx	3.405	-0.195807	1.06149	1946-04-18 08:00:00	630	Manning River Basin	8171.1	HunterCentralRivers	7.7101	Upstream	0.154773
210011	Overbank flood	210011-Overbank flood	1	flood_1.xlsx	7.226	2.83444	1.76402	1946-04-18 23:00:00	195.56	Hunter River Basin	21412.2	HunterCentralRivers	0.913311	Upstream	0.328455
210010	Overbank flood	210010-Overbank flood	45	flood_5.xlsx	10.683	-1.0354	0.43196	1946-04-19 05:00:00	997.5	Hunter River Basin	21412.2	HunterCentralRivers	4.65856	Upstream	0.485591
208004	In-channel fresh	208004-In-channel fresh	12	flood_2.xlsx	10.355	1.73229	1.59838	1946-04-19 08:00:00	6560	Manning River Basin	8171.1	HunterCentralRivers	80.2829	Downstream	0.470682
210022	High flow	210022-High flow	1	flood_1.xlsx	6.087	-1.07116	0.701123	1946-04-19 08:00:00	205	Hunter River Basin	21412.2	HunterCentralRivers	0.957398	Upstream	0.276682
210079	Overbank flood	210079-Overbank flood	13	flood_5.xlsx	14.57	0.0271616	0.955787	1946-04-19 08:00:00	956	Hunter River Basin	21412.2	HunterCentralRivers	4.46475	Upstream	0.662273
208003	High flow	208003-High flow	1	flood_1.xlsx	9.787	0.610946	0.969949	1946-04-19 09:00:00	1610	Manning River Basin	8171.1	HunterCentralRivers	19.7036	Midstream	0.444864
219003	In-channel fresh	219003-In-channel fresh	1	flood_1.xlsx	2.261	0.27921	0.956346	1946-06-20 14:00:00	316	Bega River Basin	2839.58	SouthernRivers	11.1284	Midstream	0.102773
210010	In-channel fresh	210010-In-channel fresh	127	flood_34.xlsx	4.84	1.03681	1.46201	1946-06-21 05:00:00	997.5	Hunter River Basin	21412.2	HunterCentralRivers	4.65856	Upstream	0.22
210011	In-channel fresh	210011-In-channel fresh	2	flood_10.xlsx	2.992	7.70985	2.78654	1946-06-21 15:00:00	195.56	Hunter River Basin	21412.2	HunterCentralRivers	0.913311	Upstream	0.136
210004	In-channel fresh	210004-In-channel fresh	5	flood_13.xlsx	4.559	-1.13775	0.467934	1946-11-10 09:00:00	1672	Hunter River Basin	21412.2	HunterCentralRivers	7.80863	Upstream	0.207227
219003	In-channel fresh	219003-In-channel fresh	108	flood_2.xlsx	2.624	2.50983	1.78678	1947-02-13 17:00:00	316	Bega River Basin	2839.58	SouthernRivers	11.1284	Midstream	0.119273
210011	In-channel fresh	210011-In-channel fresh	13	flood_11.xlsx	2.974	-0.804926	0.74674	1947-02-25 17:00:00	195.56	Hunter River Basin	21412.2	HunterCentralRivers	0.913311	Upstream	0.135182
210010	In-channel fresh	210010-In-channel fresh	128	flood_35.xlsx	4.327	4.31454	2.13137	1947-03-02 18:00:00	997.5	Hunter River Basin	21412.2	HunterCentralRivers	4.65856	Upstream	0.196682
208006	In-channel fresh	208006-In-channel fresh	1	flood_1.xlsx	3.541	-0.0842057	0.928131	1947-12-10 08:00:00	630	Manning River Basin	8171.1	HunterCentralRivers	7.7101	Upstream	0.160955
210006	In-channel fresh	210006-In-channel fresh	146	flood_23.xlsx	2.828	-0.895187	0.487742	1947-12-10 08:00:00	3340	Hunter River Basin	21412.2	HunterCentralRivers	15.5986	Midstream	0.128545
208003	High flow	208003-High flow	2	flood_2.xlsx	10.573	-0.00399758	0.848155	1947-12-10 09:00:00	1610	Manning River Basin	8171.1	HunterCentralRivers	19.7036	Midstream	0.480591
210011	In-channel fresh	210011-In-channel fresh	35	flood_13.xlsx	3.348	7.09878	2.35033	1947-12-10 12:00:00	195.56	Hunter River Basin	21412.2	HunterCentralRivers	0.913311	Upstream	0.152182
210010	In-channel fresh	210010-In-channel fresh	129	flood_36.xlsx	5.192	0.200545	1.15979	1947-12-11 08:00:00	997.5	Hunter River Basin	21412.2	HunterCentralRivers	4.65856	Upstream	0.236
208007	High flow	208007-High flow	0	flood_0.xlsx	2.681	-0.263926	0.623862	1947-12-14 09:00:00	218	Manning River Basin	8171.1	HunterCentralRivers	2.66794	Upstream	0.121864
210006	In-channel fresh	210006-In-channel fresh	157	flood_24.xlsx	2.151	2.26824	1.74323	1948-03-01 09:00:00	3340	Hunter River Basin	21412.2	HunterCentralRivers	15.5986	Midstream	0.0977727
219003	High flow	219003-High flow	0	flood_0.xlsx	3.167	-1.30622	-0.00737589	1948-05-02 10:00:00	316	Bega River Basin	2839.58	SouthernRivers	11.1284	Midstream	0.143955
219003	In-channel fresh	219003-In-channel fresh	119	flood_3.xlsx	1.82	0.386721	1.32979	1948-06-09 11:00:00	316	Bega River Basin	2839.58	SouthernRivers	11.1284	Midstream	0.0827273
208007	In-channel fresh	208007-In-channel fresh	87	flood_2.xlsx	2.125	-1.45084	0.317671	1948-06-16 09:00:00	218	Manning River Basin	8171.1	HunterCentralRivers	2.66794	Upstream	0.0965909
210006	In-channel fresh	210006-In-channel fresh	168	flood_25.xlsx	2.028	3.11173	2.02072	1948-06-22 10:00:00	3340	Hunter River Basin	21412.2	HunterCentralRivers	15.5986	Midstream	0.0921818
210011	In-channel fresh	210011-In-channel fresh	46	flood_14.xlsx	3.541	7.09259	2.14868	1949-03-07 18:00:00	195.56	Hunter River Basin	21412.2	HunterCentralRivers	0.913311	Upstream	0.160955
210010	In-channel fresh	210010-In-channel fresh	130	flood_37.xlsx	4.963	-1.34696	-0.147196	1949-03-08 08:00:00	997.5	Hunter River Basin	21412.2	HunterCentralRivers	4.65856	Upstream	0.225591
210004	In-channel fresh	210004-In-channel fresh	6	flood_14.xlsx	3.35	-1.09325	0.554116	1949-03-11 09:00:00	1672	Hunter River Basin	21412.2	HunterCentralRivers	7.80863	Upstream	0.152273
210010	In-channel fresh	210010-In-channel fresh	132	flood_39.xlsx	4.857	1.01326	1.46714	1949-04-22 09:00:00	997.5	Hunter River Basin	21412.2	HunterCentralRivers	4.65856	Upstream	0.220773
210010	Overbank flood	210010-Overbank flood	50	flood_6.xlsx	8.645	-0.180663	1.0717	1949-06-17 09:00:00	997.5	Hunter River Basin	21412.2	HunterCentralRivers	4.65856	Upstream	0.392955
210011	High flow	210011-High flow	1	flood_1.xlsx	4.877	4.89164	2.3424	1949-06-17 21:00:00	195.56	Hunter River Basin	21412.2	HunterCentralRivers	0.913311	Upstream	0.221682
210001	Overbank flood	210001-Overbank flood	4	flood_2.xlsx	13.497	-0.377388	0.926884	1949-06-18 10:00:00	16400	Hunter River Basin	21412.2	HunterCentralRivers	76.5919	Downstream	0.6135
208008	High flow	208008-High flow	0	flood_0.xlsx	1.967	-1.71136	-0.0263369	1949-07-24 09:00:00	207	Manning River Basin	8171.1	HunterCentralRivers	2.53332	Upstream	0.0894091
208007	Overbank flood	208007-Overbank flood	0	flood_0.xlsx	5.656	1.34611	1.56361	1949-07-25 09:00:00	218	Manning River Basin	8171.1	HunterCentralRivers	2.66794	Upstream	0.257091
210010	High flow	210010-High flow	4	flood_12.xlsx	7.243	0.219423	1.11048	1949-07-25 09:00:00	997.5	Hunter River Basin	21412.2	HunterCentralRivers	4.65856	Upstream	0.329227
208004	In-channel fresh	208004-In-channel fresh	23	flood_3.xlsx	11.773	0.599912	1.1814	1949-07-26 08:00:00	6560	Manning River Basin	8171.1	HunterCentralRivers	80.2829	Downstream	0.535136
208006	In-channel fresh	208006-In-channel fresh	20	flood_2.xlsx	2.781	0.909319	1.34336	1949-07-26 08:00:00	630	Manning River Basin	8171.1	HunterCentralRivers	7.7101	Upstream	0.126409
210011	In-channel fresh	210011-In-channel fresh	65	flood_16.xlsx	3.606	4.78043	2.16877	1949-07-26 08:00:00	195.56	Hunter River Basin	21412.2	HunterCentralRivers	0.913311	Upstream	0.163909
208003	In-channel fresh	208003-In-channel fresh	1	flood_1.xlsx	8.854	-0.646721	0.731988	1949-07-26 09:00:00	1610	Manning River Basin	8171.1	HunterCentralRivers	19.7036	Midstream	0.402455
208007	High flow	208007-High flow	1	flood_1.xlsx	2.889	-1.24256	0.372429	1949-08-27 09:00:00	218	Manning River Basin	8171.1	HunterCentralRivers	2.66794	Upstream	0.131318
208004	In-channel fresh	208004-In-channel fresh	34	flood_4.xlsx	9.356	-0.728128	0.675789	1949-08-28 07:00:00	6560	Manning River Basin	8171.1	HunterCentralRivers	80.2829	Downstream	0.425273
210006	In-channel fresh	210006-In-channel fresh	179	flood_26.xlsx	2.218	0.606088	1.18239	1950-01-19 16:00:00	3340	Hunter River Basin	21412.2	HunterCentralRivers	15.5986	Midstream	0.100818
210010	In-channel fresh	210010-In-channel fresh	134	flood_40.xlsx	3.961	0.316982	0.992055	1950-02-06 09:00:00	997.5	Hunter River Basin	21412.2	HunterCentralRivers	4.65856	Upstream	0.180045
210016	In-channel fresh	210016-In-channel fresh	1	flood_1.xlsx	8.787	0.916068	1.26999	1950-02-06 10:00:00	4950	Hunter River Basin	21412.2	HunterCentralRivers	23.1177	Midstream	0.399409
210006	Overbank flood	210006-Overbank flood	34	flood_4.xlsx	7.372	0.879988	1.21459	1950-02-06 16:00:00	3340	Hunter River Basin	21412.2	HunterCentralRivers	15.5986	Midstream	0.335091
210006	In-channel fresh	210006-In-channel fresh	15	flood_3.xlsx	7.372	0.879988	1.21459	1950-02-06 16:00:00	3340	Hunter River Basin	21412.2	HunterCentralRivers	15.5986	Midstream	0.335091
210001	High flow	210001-High flow	28	flood_6.xlsx	10.799	-0.654249	0.815444	1950-02-07 10:00:00	16400	Hunter River Basin	21412.2	HunterCentralRivers	76.5919	Downstream	0.490864
219003	High flow	219003-High flow	1	flood_1.xlsx	2.889	-1.22891	0.418787	1950-02-07 21:00:00	316	Bega River Basin	2839.58	SouthernRivers	11.1284	Midstream	0.131318
219003	High flow	219003-High flow	12	flood_2.xlsx	2.846	-1.42087	0.130985	1950-03-20 17:00:00	316	Bega River Basin	2839.58	SouthernRivers	11.1284	Midstream	0.129364
208007	In-channel fresh	208007-In-channel fresh	109	flood_4.xlsx	1.872	-1.40693	0.0198041	1950-04-05 09:00:00	218	Manning River Basin	8171.1	HunterCentralRivers	2.66794	Upstream	0.0850909
210001	In-channel fresh	210001-In-channel fresh	8	flood_16.xlsx	8.728	-1.08778	0.0563113	1950-04-05 11:00:00	16400	Hunter River Basin	21412.2	HunterCentralRivers	76.5919	Downstream	0.396727
210006	Overbank flood	210006-Overbank flood	45	flood_5.xlsx	4.979	-0.0885141	0.845301	1950-04-06 16:00:00	3340	Hunter River Basin	21412.2	HunterCentralRivers	15.5986	Midstream	0.226318
219003	High flow	219003-High flow	23	flood_3.xlsx	3.424	-1.3451	0.167948	1950-04-07 11:00:00	316	Bega River Basin	2839.58	SouthernRivers	11.1284	Midstream	0.155636
218001	In-channel fresh	218001-In-channel fresh	0	flood_0.xlsx	2.819	-0.308083	0.677629	1950-04-07 15:00:00	93	Tuross River Basin	2163.82	SouthernRivers	4.29796	Upstream	0.128136
210010	In-channel fresh	210010-In-channel fresh	135	flood_41.xlsx	3.664	-1.02615	0.518211	1950-06-07 09:00:00	997.5	Hunter River Basin	21412.2	HunterCentralRivers	4.65856	Upstream	0.166545
210001	In-channel fresh	210001-In-channel fresh	9	flood_17.xlsx	6.436	-1.27465	0.26206	1950-06-08 10:00:00	16400	Hunter River Basin	21412.2	HunterCentralRivers	76.5919	Downstream	0.292545
210006	In-channel fresh	210006-In-channel fresh	201	flood_28.xlsx	2.197	-1.00924	0.335807	1950-06-08 17:00:00	3340	Hunter River Basin	21412.2	HunterCentralRivers	15.5986	Midstream	0.0998636
208003	In-channel fresh	208003-In-channel fresh	12	flood_2.xlsx	9.095	-1.03572	0.331392	1950-06-15 09:00:00	1610	Manning River Basin	8171.1	HunterCentralRivers	19.7036	Midstream	0.413409
210011	In-channel fresh	210011-In-channel fresh	66	flood_17.xlsx	3.676	-1.61318	0.164633	1950-06-15 12:00:00	195.56	Hunter River Basin	21412.2	HunterCentralRivers	0.913311	Upstream	0.167091
210006	Overbank flood	210006-Overbank flood	56	flood_6.xlsx	5.17	2.63014	1.90692	1950-06-15 17:00:00	3340	Hunter River Basin	21412.2	HunterCentralRivers	15.5986	Midstream	0.235
210022	In-channel fresh	210022-In-channel fresh	1	flood_1.xlsx	4.544	-1.06624	-0.0335773	1950-06-17 07:00:00	205	Hunter River Basin	21412.2	HunterCentralRivers	0.957398	Upstream	0.206545
210001	High flow	210001-High flow	29	flood_7.xlsx	9.892	-1.20314	-0.511638	1950-06-17 10:00:00	16400	Hunter River Basin	21412.2	HunterCentralRivers	76.5919	Downstream	0.449636
208008	High flow	208008-High flow	1	flood_1.xlsx	1.673	-0.563848	-0.841056	1950-06-18 08:00:00	207	Manning River Basin	8171.1	HunterCentralRivers	2.53332	Upstream	0.0760455
210010	Overbank flood	210010-Overbank flood	51	flood_7.xlsx	7.601	-1.64125	-0.251867	1950-06-19 08:00:00	997.5	Hunter River Basin	21412.2	HunterCentralRivers	4.65856	Upstream	0.3455
208007	Overbank flood	208007-Overbank flood	1	flood_1.xlsx	4.829	-0.958222	0.395771	1950-06-19 09:00:00	218	Manning River Basin	8171.1	HunterCentralRivers	2.66794	Upstream	0.2195
208004	In-channel fresh	208004-In-channel fresh	45	flood_5.xlsx	13.708	-0.413623	0.760818	1950-06-20 07:00:00	6560	Manning River Basin	8171.1	HunterCentralRivers	80.2829	Downstream	0.623091
208003	In-channel fresh	208003-In-channel fresh	34	flood_4.xlsx	9.336	-0.717373	0.624805	1950-06-20 08:00:00	1610	Manning River Basin	8171.1	HunterCentralRivers	19.7036	Midstream	0.424364
210001	High flow	210001-High flow	30	flood_8.xlsx	11.158	-0.924382	-0.165972	1950-06-20 10:00:00	16400	Hunter River Basin	21412.2	HunterCentralRivers	76.5919	Downstream	0.507182
208007	Overbank flood	208007-Overbank flood	12	flood_2.xlsx	4.864	-0.782087	0.676031	1950-06-24 09:00:00	218	Manning River Basin	8171.1	HunterCentralRivers	2.66794	Upstream	0.221091
208004	In-channel fresh	208004-In-channel fresh	47	flood_6.xlsx	13.713	-1.01329	0.473395	1950-06-25 07:00:00	6560	Manning River Basin	8171.1	HunterCentralRivers	80.2829	Downstream	0.623318
208006	High flow	208006-High flow	0	flood_0.xlsx	3.948	-0.759192	0.576237	1950-06-25 07:00:00	630	Manning River Basin	8171.1	HunterCentralRivers	7.7101	Upstream	0.179455
208003	In-channel fresh	208003-In-channel fresh	45	flood_5.xlsx	9.428	-0.922451	0.238508	1950-06-25 08:00:00	1610	Manning River Basin	8171.1	HunterCentralRivers	19.7036	Midstream	0.428545
210011	In-channel fresh	210011-In-channel fresh	70	flood_20.xlsx	2.736	-0.572785	0.692297	1950-06-25 08:00:00	195.56	Hunter River Basin	21412.2	HunterCentralRivers	0.913311	Upstream	0.124364
208005	In-channel fresh	208005-In-channel fresh	0	flood_0.xlsx	2.569	0.745748	1.01045	1950-06-25 09:00:00	1870	Manning River Basin	8171.1	HunterCentralRivers	22.8855	Midstream	0.116773
208008	Overbank flood	208008-Overbank flood	0	flood_0.xlsx	2.569	0.745748	1.01045	1950-06-25 09:00:00	207	Manning River Basin	8171.1	HunterCentralRivers	2.53332	Upstream	0.116773
210001	High flow	210001-High flow	31	flood_9.xlsx	11.271	-0.761664	0.487976	1950-06-25 10:00:00	16400	Hunter River Basin	21412.2	HunterCentralRivers	76.5919	Downstream	0.512318
210006	High flow	210006-High flow	78	flood_8.xlsx	3.345	0.633384	1.32112	1950-06-25 17:00:00	3340	Hunter River Basin	21412.2	HunterCentralRivers	15.5986	Midstream	0.152045
210010	In-channel fresh	210010-In-channel fresh	136	flood_42.xlsx	4.492	-0.795716	-0.142762	1950-06-26 09:00:00	997.5	Hunter River Basin	21412.2	HunterCentralRivers	4.65856	Upstream	0.204182
210006	In-channel fresh	210006-In-channel fresh	212	flood_29.xlsx	2.697	-0.912186	0.855417	1950-07-10 17:00:00	3340	Hunter River Basin	21412.2	HunterCentralRivers	15.5986	Midstream	0.122591
210006	In-channel fresh	210006-In-channel fresh	224	flood_30.xlsx	2.499	-0.16966	0.754867	1950-07-19 17:00:00	3340	Hunter River Basin	21412.2	HunterCentralRivers	15.5986	Midstream	0.113591
208007	In-channel fresh	208007-In-channel fresh	131	flood_6.xlsx	2.281	-1.38289	0.236367	1950-07-22 09:00:00	218	Manning River Basin	8171.1	HunterCentralRivers	2.66794	Upstream	0.103682
210010	In-channel fresh	210010-In-channel fresh	137	flood_43.xlsx	4.579	-0.787864	0.191643	1950-07-24 08:00:00	997.5	Hunter River Basin	21412.2	HunterCentralRivers	4.65856	Upstream	0.208136
208007	In-channel fresh	208007-In-channel fresh	142	flood_7.xlsx	2.285	-1.21883	0.111319	1950-07-27 09:00:00	218	Manning River Basin	8171.1	HunterCentralRivers	2.66794	Upstream	0.103864
210001	In-channel fresh	210001-In-channel fresh	10	flood_18.xlsx	6.926	0.0635734	1.05903	1950-07-28 11:00:00	16400	Hunter River Basin	21412.2	HunterCentralRivers	76.5919	Downstream	0.314818
210006	Overbank flood	210006-Overbank flood	67	flood_7.xlsx	4.31	-1.20086	0.453606	1950-08-01 17:00:00	3340	Hunter River Basin	21412.2	HunterCentralRivers	15.5986	Midstream	0.195909
210010	In-channel fresh	210010-In-channel fresh	138	flood_44.xlsx	3.769	-0.201547	0.678332	1950-08-23 09:00:00	997.5	Hunter River Basin	21412.2	HunterCentralRivers	4.65856	Upstream	0.171318
210006	In-channel fresh	210006-In-channel fresh	235	flood_31.xlsx	2.833	-1.60883	0.0940487	1950-10-20 06:00:00	3340	Hunter River Basin	21412.2	HunterCentralRivers	15.5986	Midstream	0.128773
219003	In-channel fresh	219003-In-channel fresh	141	flood_5.xlsx	2.5	-0.644229	0.474607	1950-10-20 21:00:00	316	Bega River Basin	2839.58	SouthernRivers	11.1284	Midstream	0.113636
210001	In-channel fresh	210001-In-channel fresh	11	flood_19.xlsx	6.217	1.19658	1.24001	1950-10-22 10:00:00	16400	Hunter River Basin	21412.2	HunterCentralRivers	76.5919	Downstream	0.282591
208006	In-channel fresh	208006-In-channel fresh	42	flood_4.xlsx	3.014	1.35735	1.46556	1950-11-22 08:00:00	630	Manning River Basin	8171.1	HunterCentralRivers	7.7101	Upstream	0.137
208003	In-channel fresh	208003-In-channel fresh	56	flood_6.xlsx	7.022	0.176864	0.941331	1950-11-22 09:00:00	1610	Manning River Basin	8171.1	HunterCentralRivers	19.7036	Midstream	0.319182
208007	In-channel fresh	208007-In-channel fresh	164	flood_9.xlsx	1.95	-0.0891667	0.291874	1950-11-22 09:00:00	218	Manning River Basin	8171.1	HunterCentralRivers	2.66794	Upstream	0.0886364
210010	In-channel fresh	210010-In-channel fresh	139	flood_45.xlsx	4.168	-0.321531	0.705906	1950-11-22 09:00:00	997.5	Hunter River Basin	21412.2	HunterCentralRivers	4.65856	Upstream	0.189455
210001	High flow	210001-High flow	2	flood_10.xlsx	9.388	0.00356796	1.13025	1950-11-22 11:00:00	16400	Hunter River Basin	21412.2	HunterCentralRivers	76.5919	Downstream	0.426727
210006	Overbank flood	210006-Overbank flood	69	flood_8.xlsx	5.622	-1.01174	0.374382	1950-11-22 18:00:00	3340	Hunter River Basin	21412.2	HunterCentralRivers	15.5986	Midstream	0.255545
210006	In-channel fresh	210006-In-channel fresh	16	flood_4.xlsx	5.622	-1.01174	0.374382	1950-11-22 18:00:00	3340	Hunter River Basin	21412.2	HunterCentralRivers	15.5986	Midstream	0.255545
208008	In-channel fresh	208008-In-channel fresh	0	flood_0.xlsx	1.053	-0.878083	0.221187	1950-11-26 09:00:00	207	Manning River Basin	8171.1	HunterCentralRivers	2.53332	Upstream	0.0478636
208005	In-channel fresh	208005-In-channel fresh	1	flood_1.xlsx	2.418	0.332634	0.856093	1951-01-16 09:00:00	1870	Manning River Basin	8171.1	HunterCentralRivers	22.8855	Midstream	0.109909
208008	Overbank flood	208008-Overbank flood	1	flood_1.xlsx	2.418	0.332634	0.856093	1951-01-16 09:00:00	207	Manning River Basin	8171.1	HunterCentralRivers	2.53332	Upstream	0.109909
208006	In-channel fresh	208006-In-channel fresh	53	flood_5.xlsx	3.177	-1.02804	0.414742	1951-01-18 08:00:00	630	Manning River Basin	8171.1	HunterCentralRivers	7.7101	Upstream	0.144409
210022	High flow	210022-High flow	2	flood_2.xlsx	5.884	1.01873	1.35944	1951-01-18 08:00:00	205	Hunter River Basin	21412.2	HunterCentralRivers	0.957398	Upstream	0.267455
208004	In-channel fresh	208004-In-channel fresh	48	flood_7.xlsx	11.245			1951-01-19 07:00:00	6560	Manning River Basin	8171.1	HunterCentralRivers	80.2829	Downstream	0.511136
210011	High flow	210011-High flow	12	flood_2.xlsx	4.699	0.00913031	0.933707	1951-01-19 07:00:00	195.56	Hunter River Basin	21412.2	HunterCentralRivers	0.913311	Upstream	0.213591
210021	In-channel fresh	210021-In-channel fresh	1	flood_1.xlsx	4.833	0.386106	1.02151	1951-01-19 08:00:00	277	Hunter River Basin	21412.2	HunterCentralRivers	1.29366	Upstream	0.219682
208003	High flow	208003-High flow	3	flood_3.xlsx	9.547	-0.430188	0.309078	1951-01-19 09:00:00	1610	Manning River Basin	8171.1	HunterCentralRivers	19.7036	Midstream	0.433955
208007	In-channel fresh	208007-In-channel fresh	2	flood_10.xlsx	1.85	-1.03597	0.249421	1951-01-19 09:00:00	218	Manning River Basin	8171.1	HunterCentralRivers	2.66794	Upstream	0.0840909
210010	Overbank flood	210010-Overbank flood	52	flood_8.xlsx	9.025	-1.06067	0.574716	1951-01-19 09:00:00	997.5	Hunter River Basin	21412.2	HunterCentralRivers	4.65856	Upstream	0.410227
210004	Overbank flood	210004-Overbank flood	2	flood_2.xlsx	8.307	0.584359	1.11135	1951-01-20 09:00:00	1672	Hunter River Basin	21412.2	HunterCentralRivers	7.80863	Upstream	0.377591
210001	High flow	210001-High flow	3	flood_11.xlsx	11.704	0.16279	1.10882	1951-01-20 10:00:00	16400	Hunter River Basin	21412.2	HunterCentralRivers	76.5919	Downstream	0.532
208007	In-channel fresh	208007-In-channel fresh	13	flood_11.xlsx	1.745	-1.43362	0.267041	1951-01-27 08:00:00	218	Manning River Basin	8171.1	HunterCentralRivers	2.66794	Upstream	0.0793182
219003	High flow	219003-High flow	34	flood_4.xlsx	3.189	-1.7338	-0.0688942	1951-02-20 12:00:00	316	Bega River Basin	2839.58	SouthernRivers	11.1284	Midstream	0.144955
215002	In-channel fresh	215002-In-channel fresh	2	flood_10.xlsx	4.264	-0.464019	-0.628937	1951-02-22 07:00:00	1450	Shoalhaven River Basin	7202.43	SouthernRivers	20.1321	Midstream	0.193818
218001	In-channel fresh	218001-In-channel fresh	1	flood_1.xlsx	3.119	-0.825294	-0.608376	1951-02-22 16:00:00	93	Tuross River Basin	2163.82	SouthernRivers	4.29796	Upstream	0.141773
210010	In-channel fresh	210010-In-channel fresh	141	flood_47.xlsx	4.38	-0.943565	0.383461	1951-03-20 09:00:00	997.5	Hunter River Basin	21412.2	HunterCentralRivers	4.65856	Upstream	0.199091
208007	Overbank flood	208007-Overbank flood	23	flood_3.xlsx	3.59	2.5968	1.83456	1951-06-08 09:00:00	218	Manning River Basin	8171.1	HunterCentralRivers	2.66794	Upstream	0.163182
208006	In-channel fresh	208006-In-channel fresh	64	flood_6.xlsx	2.71	0.180636	1.0836	1951-06-16 07:00:00	630	Manning River Basin	8171.1	HunterCentralRivers	7.7101	Upstream	0.123182
210011	In-channel fresh	210011-In-channel fresh	73	flood_23.xlsx	3.011	-0.21591	0.956725	1951-06-16 07:00:00	195.56	Hunter River Basin	21412.2	HunterCentralRivers	0.913311	Upstream	0.136864
210010	High flow	210010-High flow	6	flood_14.xlsx	6.465	-1.36064	0.516689	1951-06-16 09:00:00	997.5	Hunter River Basin	21412.2	HunterCentralRivers	4.65856	Upstream	0.293864
208008	In-channel fresh	208008-In-channel fresh	1	flood_1.xlsx	1.214	-0.651405	-0.474867	1951-06-17 08:00:00	207	Manning River Basin	8171.1	HunterCentralRivers	2.53332	Upstream	0.0551818
210004	In-channel fresh	210004-In-channel fresh	7	flood_15.xlsx	3.579	-0.824135	0.565622	1951-06-18 08:00:00	1672	Hunter River Basin	21412.2	HunterCentralRivers	7.80863	Upstream	0.162682
219003	In-channel fresh	219003-In-channel fresh	163	flood_7.xlsx	1.922	0.354392	1.04088	1951-06-21 15:00:00	316	Bega River Basin	2839.58	SouthernRivers	11.1284	Midstream	0.0873636
215002	In-channel fresh	215002-In-channel fresh	3	flood_11.xlsx	4.254	-1.61177	-0.0359189	1951-06-21 17:00:00	1450	Shoalhaven River Basin	7202.43	SouthernRivers	20.1321	Midstream	0.193364
219003	In-channel fresh	219003-In-channel fresh	174	flood_8.xlsx	2.278	-1.33955	0.183079	1951-09-24 20:00:00	316	Bega River Basin	2839.58	SouthernRivers	11.1284	Midstream	0.103545
219003	In-channel fresh	219003-In-channel fresh	2	flood_10.xlsx	1.807	0.462493	0.978072	1951-10-03 13:00:00	316	Bega River Basin	2839.58	SouthernRivers	11.1284	Midstream	0.0821364
219003	In-channel fresh	219003-In-channel fresh	13	flood_11.xlsx	1.927	-0.545489	0.853076	1952-04-24 09:00:00	316	Bega River Basin	2839.58	SouthernRivers	11.1284	Midstream	0.0875909
210010	In-channel fresh	210010-In-channel fresh	143	flood_49.xlsx	3.458	1.67828	1.47011	1952-06-14 09:00:00	997.5	Hunter River Basin	21412.2	HunterCentralRivers	4.65856	Upstream	0.157182
215008	High flow	215008-High flow	0	flood_0.xlsx	4.084			1952-06-14 12:00:00	280	Shoalhaven River Basin	7202.43	SouthernRivers	3.88758	Upstream	0.185636
218001	In-channel fresh	218001-In-channel fresh	12	flood_2.xlsx	4.395	-1.66987	-0.336235	1952-06-14 16:00:00	93	Tuross River Basin	2163.82	SouthernRivers	4.29796	Upstream	0.199773
219006	In-channel fresh	219006-In-channel fresh	0	flood_0.xlsx	3.623	-1.12613	0.101181	1952-06-15 11:00:00	83	Bega River Basin	2839.58	SouthernRivers	2.92296	Upstream	0.164682
215002	High flow	215002-High flow	11	flood_4.xlsx	6.65	-0.73511	0.146372	1952-06-15 14:00:00	1450	Shoalhaven River Basin	7202.43	SouthernRivers	20.1321	Midstream	0.302273
219003	Overbank flood	219003-Overbank flood	0	flood_0.xlsx	4.565	-0.390651	0.695884	1952-06-16 09:00:00	316	Bega River Basin	2839.58	SouthernRivers	11.1284	Midstream	0.2075
210028	In-channel fresh	210028-In-channel fresh	0	flood_0.xlsx	2.53	-0.7635	-0.526618	1952-07-27 09:00:00	1848	Hunter River Basin	21412.2	HunterCentralRivers	8.6306	Upstream	0.11
208004	In-channel fresh	208004-In-channel fresh	49	flood_8.xlsx	10.99	-1.84322	-0.186444	1952-08-05 08:00:00	6560	Manning River Basin	8171.1	HunterCentralRivers	80.2829	Downstream	0.499545
210010	Overbank flood	210010-Overbank flood	53	flood_9.xlsx	7.732	-0.73403	0.923329	1952-08-06 09:00:00	997.5	Hunter River Basin	21412.2	HunterCentralRivers	4.65856	Upstream	0.351455
210028	Overbank flood	210028-Overbank flood	0	flood_0.xlsx	7.412	-0.896619	0.757735	1952-08-06 09:00:00	1848	Hunter River Basin	21412.2	HunterCentralRivers	8.6306	Upstream	0.336909
210001	Overbank flood	210001-Overbank flood	5	flood_3.xlsx	12.912	0.291786	1.28674	1952-08-06 11:00:00	16400	Hunter River Basin	21412.2	HunterCentralRivers	76.5919	Downstream	0.586909
210011	In-channel fresh	210011-In-channel fresh	74	flood_24.xlsx	3.629	0.574108	1.269	1952-08-07 07:00:00	195.56	Hunter River Basin	21412.2	HunterCentralRivers	0.913311	Upstream	0.164955
210022	In-channel fresh	210022-In-channel fresh	12	flood_2.xlsx	4.136	-0.477852	0.916318	1952-08-07 07:00:00	205	Hunter River Basin	21412.2	HunterCentralRivers	0.957398	Upstream	0.188
208003	In-channel fresh	208003-In-channel fresh	67	flood_7.xlsx	8.338	-0.591221	0.76188	1952-08-07 08:00:00	1610	Manning River Basin	8171.1	HunterCentralRivers	19.7036	Midstream	0.379
208008	High flow	208008-High flow	12	flood_2.xlsx	1.664	0.273808	1.23978	1952-08-07 08:00:00	207	Manning River Basin	8171.1	HunterCentralRivers	2.53332	Upstream	0.0756364
208007	In-channel fresh	208007-In-channel fresh	24	flood_12.xlsx	2.209	1.28699	1.5501	1952-08-07 09:00:00	218	Manning River Basin	8171.1	HunterCentralRivers	2.66794	Upstream	0.100409
208006	In-channel fresh	208006-In-channel fresh	86	flood_8.xlsx	3.66	-0.273368	0.987277	1952-08-13 08:00:00	630	Manning River Basin	8171.1	HunterCentralRivers	7.7101	Upstream	0.166364
210006	High flow	210006-High flow	3	flood_11.xlsx	3.763	0.153393	1.21691	1952-08-14	3340	Hunter River Basin	21412.2	HunterCentralRivers	15.5986	Midstream	0.171045
210011	In-channel fresh	210011-In-channel fresh	75	flood_25.xlsx	3.592	2.26765	1.63989	1952-08-14 07:00:00	195.56	Hunter River Basin	21412.2	HunterCentralRivers	0.913311	Upstream	0.163273
208008	High flow	208008-High flow	23	flood_3.xlsx	1.893	0.00577504	1.18163	1952-08-14 08:00:00	207	Manning River Basin	8171.1	HunterCentralRivers	2.53332	Upstream	0.0860455
210010	High flow	210010-High flow	7	flood_15.xlsx	6.363	-0.197666	1.01728	1952-08-14 08:00:00	997.5	Hunter River Basin	21412.2	HunterCentralRivers	4.65856	Upstream	0.289227
208003	In-channel fresh	208003-In-channel fresh	78	flood_8.xlsx	8.105	0.266915	1.18815	1952-08-14 09:00:00	1610	Manning River Basin	8171.1	HunterCentralRivers	19.7036	Midstream	0.368409
208007	Overbank flood	208007-Overbank flood	24	flood_4.xlsx	3.635	-0.2319	1.03181	1952-08-14 09:00:00	218	Manning River Basin	8171.1	HunterCentralRivers	2.66794	Upstream	0.165227
210001	Overbank flood	210001-Overbank flood	6	flood_4.xlsx	13.654	0.183294	1.22125	1952-08-14 10:00:00	16400	Hunter River Basin	21412.2	HunterCentralRivers	76.5919	Downstream	0.620636
210028	In-channel fresh	210028-In-channel fresh	1	flood_1.xlsx	3.447	-0.983555	0.674791	1952-08-15 08:00:00	1848	Hunter River Basin	21412.2	HunterCentralRivers	8.6306	Upstream	0.156682
219006	In-channel fresh	219006-In-channel fresh	1	flood_1.xlsx	4.051	-1.12546	0.753588	1952-10-27 10:00:00	83	Bega River Basin	2839.58	SouthernRivers	2.92296	Upstream	0.184136
219003	High flow	219003-High flow	78	flood_8.xlsx	3.429	1.91119	1.46958	1952-10-27 15:00:00	316	Bega River Basin	2839.58	SouthernRivers	11.1284	Midstream	0.155864
208007	In-channel fresh	208007-In-channel fresh	35	flood_13.xlsx	1.741	-1.10469	-0.314448	1953-02-22 08:00:00	218	Manning River Basin	8171.1	HunterCentralRivers	2.66794	Upstream	0.0791364
210010	In-channel fresh	210010-In-channel fresh	145	flood_50.xlsx	3.529	0.34806	1.05269	1953-03-25 09:00:00	997.5	Hunter River Basin	21412.2	HunterCentralRivers	4.65856	Upstream	0.160409
219003	Overbank flood	219003-Overbank flood	1	flood_1.xlsx	3.886	0.916039	1.13613	1953-05-05 11:00:00	316	Bega River Basin	2839.58	SouthernRivers	11.1284	Midstream	0.176636
210010	High flow	210010-High flow	8	flood_16.xlsx	5.439	0.387307	1.16033	1953-05-08 09:00:00	997.5	Hunter River Basin	21412.2	HunterCentralRivers	4.65856	Upstream	0.247227
210028	Overbank flood	210028-Overbank flood	1	flood_1.xlsx	5.825	-0.717009	0.923854	1953-05-08 09:00:00	1848	Hunter River Basin	21412.2	HunterCentralRivers	8.6306	Upstream	0.264773
210001	In-channel fresh	210001-In-channel fresh	13	flood_20.xlsx	8.979	-0.722774	0.86935	1953-05-09 10:00:00	16400	Hunter River Basin	21412.2	HunterCentralRivers	76.5919	Downstream	0.408136
210006	High flow	210006-High flow	4	flood_12.xlsx	2.993	1.22138	1.5806	1954-02-17 05:00:00	3340	Hunter River Basin	21412.2	HunterCentralRivers	15.5986	Midstream	0.136045
208006	High flow	208006-High flow	1	flood_1.xlsx	4.592	0.882853	1.27757	1954-02-21 07:00:00	630	Manning River Basin	8171.1	HunterCentralRivers	7.7101	Upstream	0.208727
208004	In-channel fresh	208004-In-channel fresh	50	flood_9.xlsx	11.693	0.951064	1.36688	1954-02-21 08:00:00	6560	Manning River Basin	8171.1	HunterCentralRivers	80.2829	Downstream	0.5315
208003	High flow	208003-High flow	4	flood_4.xlsx	11.183	0.671711	1.35636	1954-02-21 09:00:00	1610	Manning River Basin	8171.1	HunterCentralRivers	19.7036	Midstream	0.508318
208007	Overbank flood	208007-Overbank flood	25	flood_5.xlsx	3.312	1.22261	1.46635	1954-02-21 09:00:00	218	Manning River Basin	8171.1	HunterCentralRivers	2.66794	Upstream	0.150545
210010	Overbank flood	210010-Overbank flood	2	flood_10.xlsx	9.043	0.641561	1.37796	1954-02-21 09:00:00	997.5	Hunter River Basin	21412.2	HunterCentralRivers	4.65856	Upstream	0.411045
210028	High flow	210028-High flow	0	flood_0.xlsx	4.553	0.544315	1.16213	1954-02-21 09:00:00	1848	Hunter River Basin	21412.2	HunterCentralRivers	8.6306	Upstream	0.206955
210011	Overbank flood	210011-Overbank flood	5	flood_2.xlsx	6.705	6.62034	2.67394	1954-02-21 13:00:00	195.56	Hunter River Basin	21412.2	HunterCentralRivers	0.913311	Upstream	0.304773
210022	In-channel fresh	210022-In-channel fresh	23	flood_3.xlsx	5.204	-1.05837	0.599465	1954-02-22 07:00:00	205	Hunter River Basin	21412.2	HunterCentralRivers	0.957398	Upstream	0.236545
208008	In-channel fresh	208008-In-channel fresh	111	flood_2.xlsx	1.219	-1.50558	-0.0118601	1954-02-22 08:00:00	207	Manning River Basin	8171.1	HunterCentralRivers	2.53332	Upstream	0.0554091
210001	High flow	210001-High flow	4	flood_12.xlsx	9.415	0.47775	1.10703	1954-02-22 11:00:00	16400	Hunter River Basin	21412.2	HunterCentralRivers	76.5919	Downstream	0.427955
219003	High flow	219003-High flow	84	flood_9.xlsx	2.85	3.08669	1.85507	1954-02-22 19:00:00	316	Bega River Basin	2839.58	SouthernRivers	11.1284	Midstream	0.129545
208007	In-channel fresh	208007-In-channel fresh	46	flood_14.xlsx	1.975	-1.7564	-0.0980161	1954-10-14 09:00:00	218	Manning River Basin	8171.1	HunterCentralRivers	2.66794	Upstream	0.0897727
208008	In-channel fresh	208008-In-channel fresh	122	flood_3.xlsx	1.208	0.318719	0.882886	1954-10-17 08:00:00	207	Manning River Basin	8171.1	HunterCentralRivers	2.53332	Upstream	0.0549091
208008	In-channel fresh	208008-In-channel fresh	133	flood_4.xlsx	1.502	3.0814	2.0176	1954-11-08 09:00:00	207	Manning River Basin	8171.1	HunterCentralRivers	2.53332	Upstream	0.0682727
208008	In-channel fresh	208008-In-channel fresh	144	flood_5.xlsx	1.371	1.82715	1.59448	1955-01-25 09:00:00	207	Manning River Basin	8171.1	HunterCentralRivers	2.53332	Upstream	0.0623182
208003	In-channel fresh	208003-In-channel fresh	82	flood_9.xlsx	8.136	-0.590619	0.754125	1955-02-17 09:00:00	1610	Manning River Basin	8171.1	HunterCentralRivers	19.7036	Midstream	0.369818
208005	In-channel fresh	208005-In-channel fresh	12	flood_2.xlsx	3.038	1.32702	1.54193	1955-02-17 09:00:00	1870	Manning River Basin	8171.1	HunterCentralRivers	22.8855	Midstream	0.138091
208008	Overbank flood	208008-Overbank flood	12	flood_2.xlsx	3.038	1.32702	1.54193	1955-02-17 09:00:00	207	Manning River Basin	8171.1	HunterCentralRivers	2.53332	Upstream	0.138091
210010	Overbank flood	210010-Overbank flood	3	flood_11.xlsx	8.719	2.49179	1.8362	1955-02-17 09:00:00	997.5	Hunter River Basin	21412.2	HunterCentralRivers	4.65856	Upstream	0.396318
210028	In-channel fresh	210028-In-channel fresh	86	flood_3.xlsx	2.503	-0.710928	0.374179	1955-02-17 09:00:00	1848	Hunter River Basin	21412.2	HunterCentralRivers	8.6306	Upstream	0.113773
210001	In-channel fresh	210001-In-channel fresh	15	flood_22.xlsx	6.101	-0.823633	0.639692	1955-02-17 11:00:00	16400	Hunter River Basin	21412.2	HunterCentralRivers	76.5919	Downstream	0.277318
210016	High flow	210016-High flow	0	flood_0.xlsx	10.03	-0.614988	0.810411	1955-02-23 10:00:00	4950	Hunter River Basin	21412.2	HunterCentralRivers	23.1177	Midstream	0.455909
210011	High flow	210011-High flow	23	flood_3.xlsx	5.571	2.24584	1.86315	1955-02-24 07:00:00	195.56	Hunter River Basin	21412.2	HunterCentralRivers	0.913311	Upstream	0.253227
210022	In-channel fresh	210022-In-channel fresh	34	flood_4.xlsx	3.518			1955-02-24 07:00:00	205	Hunter River Basin	21412.2	HunterCentralRivers	0.957398	Upstream	0.159909
208004	In-channel fresh	208004-In-channel fresh	2	flood_10.xlsx	12.173	-1.48667	0.258883	1955-02-24 08:00:00	6560	Manning River Basin	8171.1	HunterCentralRivers	80.2829	Downstream	0.553318
208006	High flow	208006-High flow	12	flood_2.xlsx	4.532	-1.20648	0.497344	1955-02-24 08:00:00	630	Manning River Basin	8171.1	HunterCentralRivers	7.7101	Upstream	0.206
208005	In-channel fresh	208005-In-channel fresh	23	flood_3.xlsx	2.488	-0.977651	0.619438	1955-02-24 09:00:00	1870	Manning River Basin	8171.1	HunterCentralRivers	22.8855	Midstream	0.113091
208008	Overbank flood	208008-Overbank flood	23	flood_3.xlsx	2.488	-0.977651	0.619438	1955-02-24 09:00:00	207	Manning River Basin	8171.1	HunterCentralRivers	2.53332	Upstream	0.113091
210010	Overbank flood	210010-Overbank flood	4	flood_12.xlsx	8.716	0.736913	1.34483	1955-02-24 09:00:00	997.5	Hunter River Basin	21412.2	HunterCentralRivers	4.65856	Upstream	0.396182
210028	Overbank flood	210028-Overbank flood	2	flood_2.xlsx	6.643	-0.998114	0.410858	1955-02-24 09:00:00	1848	Hunter River Basin	21412.2	HunterCentralRivers	8.6306	Upstream	0.301955
210001	Overbank flood	210001-Overbank flood	7	flood_5.xlsx	14.561	-1.62852	0.0526299	1955-02-24 20:00:00	16400	Hunter River Basin	21412.2	HunterCentralRivers	76.5919	Downstream	0.661864
210004	Overbank flood	210004-Overbank flood	3	flood_3.xlsx	10.11	-0.736044	0.825727	1955-02-25	1672	Hunter River Basin	21412.2	HunterCentralRivers	7.80863	Upstream	0.459545
206014	In-channel fresh	206014-In-channel fresh	0	flood_0.xlsx	3.554	2.37089	1.5454	1955-02-25 03:00:00	376	Macleay River Basin	11415.6	NorthernRivers	3.29374	Upstream	0.161545
210006	Overbank flood	210006-Overbank flood	2	flood_10.xlsx	13.674			1955-02-25 11:00:00	3340	Hunter River Basin	21412.2	HunterCentralRivers	15.5986	Midstream	0.621545
208007	Overbank flood	208007-Overbank flood	26	flood_6.xlsx	3.491	-1.16232	0.295121	1955-02-26 09:00:00	218	Manning River Basin	8171.1	HunterCentralRivers	2.66794	Upstream	0.158682
210010	In-channel fresh	210010-In-channel fresh	146	flood_51.xlsx	5.34	1.81396	1.47124	1955-03-07 09:00:00	997.5	Hunter River Basin	21412.2	HunterCentralRivers	4.65856	Upstream	0.242727
208007	In-channel fresh	208007-In-channel fresh	57	flood_15.xlsx	1.742	0.421537	1.18625	1955-03-12 09:00:00	218	Manning River Basin	8171.1	HunterCentralRivers	2.66794	Upstream	0.0791818
208006	In-channel fresh	208006-In-channel fresh	2	flood_10.xlsx	2.837	-0.704358	0.557848	1955-04-30 08:00:00	630	Manning River Basin	8171.1	HunterCentralRivers	7.7101	Upstream	0.128955
218001	In-channel fresh	218001-In-channel fresh	34	flood_4.xlsx	2.944			1955-05-01 08:00:00	93	Tuross River Basin	2163.82	SouthernRivers	4.29796	Upstream	0.133818
210028	In-channel fresh	210028-In-channel fresh	97	flood_4.xlsx	3.453	-1.32843	0.0688156	1955-05-01 09:00:00	1848	Hunter River Basin	21412.2	HunterCentralRivers	8.6306	Upstream	0.156955
219003	High flow	219003-High flow	2	flood_10.xlsx	2.969	0.471797	1.03714	1955-05-01 23:00:00	316	Bega River Basin	2839.58	SouthernRivers	11.1284	Midstream	0.134955
210006	High flow	210006-High flow	5	flood_13.xlsx	3.896	1.59248	1.59153	1955-10-23 09:00:00	3340	Hunter River Basin	21412.2	HunterCentralRivers	15.5986	Midstream	0.177091
210011	In-channel fresh	210011-In-channel fresh	76	flood_26.xlsx	3.005	1.10956	1.38534	1956-01-27 08:00:00	195.56	Hunter River Basin	21412.2	HunterCentralRivers	0.913311	Upstream	0.136591
210010	In-channel fresh	210010-In-channel fresh	147	flood_52.xlsx	4.772	0.427764	1.33209	1956-01-28 09:00:00	997.5	Hunter River Basin	21412.2	HunterCentralRivers	4.65856	Upstream	0.216909
206014	In-channel fresh	206014-In-channel fresh	12	flood_2.xlsx	3.022	5.0934	2.19048	1956-02-09 19:00:00	376	Macleay River Basin	11415.6	NorthernRivers	3.29374	Upstream	0.137364
208007	High flow	208007-High flow	12	flood_2.xlsx	2.798	-0.201408	0.947422	1956-02-10 09:00:00	218	Manning River Basin	8171.1	HunterCentralRivers	2.66794	Upstream	0.127182
210028	In-channel fresh	210028-In-channel fresh	108	flood_5.xlsx	2.99	-1.48117	-0.430284	1956-02-11 09:00:00	1848	Hunter River Basin	21412.2	HunterCentralRivers	8.6306	Upstream	0.135909
210006	High flow	210006-High flow	6	flood_14.xlsx	3.19	-0.753383	0.66526	1956-02-14 09:00:00	3340	Hunter River Basin	21412.2	HunterCentralRivers	15.5986	Midstream	0.145
206014	In-channel fresh	206014-In-channel fresh	23	flood_3.xlsx	2.946	1.66557	1.41785	1956-02-16 19:00:00	376	Macleay River Basin	11415.6	NorthernRivers	3.29374	Upstream	0.133909
219006	In-channel fresh	219006-In-channel fresh	12	flood_2.xlsx	4.495	0.107373	1.00662	1956-02-17 06:00:00	83	Bega River Basin	2839.58	SouthernRivers	2.92296	Upstream	0.204318
219003	Overbank flood	219003-Overbank flood	12	flood_2.xlsx	4.257	-1.14557	0.351487	1956-02-17 08:00:00	316	Bega River Basin	2839.58	SouthernRivers	11.1284	Midstream	0.1935
208006	Overbank flood	208006-Overbank flood	0	flood_0.xlsx	5.737	1.84356	1.47704	1956-02-19 08:00:00	630	Manning River Basin	8171.1	HunterCentralRivers	7.7101	Upstream	0.260773
208003	High flow	208003-High flow	5	flood_5.xlsx	10.566	-0.451697	0.471182	1956-02-19 09:00:00	1610	Manning River Basin	8171.1	HunterCentralRivers	19.7036	Midstream	0.480273
208007	Overbank flood	208007-Overbank flood	27	flood_7.xlsx	6.058	3.24715	2.08329	1956-02-19 09:00:00	218	Manning River Basin	8171.1	HunterCentralRivers	2.66794	Upstream	0.275364
208008	High flow	208008-High flow	34	flood_4.xlsx	1.641	1.3282	1.38293	1956-02-19 09:00:00	207	Manning River Basin	8171.1	HunterCentralRivers	2.53332	Upstream	0.0745909
210010	High flow	210010-High flow	9	flood_17.xlsx	6.817	0.965528	1.15257	1956-02-19 09:00:00	997.5	Hunter River Basin	21412.2	HunterCentralRivers	4.65856	Upstream	0.309864
210011	High flow	210011-High flow	34	flood_4.xlsx	4.954	4.52595	2.19849	1956-02-19 09:00:00	195.56	Hunter River Basin	21412.2	HunterCentralRivers	0.913311	Upstream	0.225182
210006	Overbank flood	210006-Overbank flood	3	flood_11.xlsx	4.49	0.020108	1.14202	1956-02-20 08:00:00	3340	Hunter River Basin	21412.2	HunterCentralRivers	15.5986	Midstream	0.204091
210001	In-channel fresh	210001-In-channel fresh	16	flood_23.xlsx	6.195	-0.505513	0.783416	1956-02-20 11:00:00	16400	Hunter River Basin	21412.2	HunterCentralRivers	76.5919	Downstream	0.281591
210028	In-channel fresh	210028-In-channel fresh	119	flood_6.xlsx	3.369	-1.44707	-0.258528	1956-02-20 20:00:00	1848	Hunter River Basin	21412.2	HunterCentralRivers	8.6306	Upstream	0.153136
210011	In-channel fresh	210011-In-channel fresh	77	flood_27.xlsx	3.806	1.08891	1.28313	1956-03-01 07:00:00	195.56	Hunter River Basin	21412.2	HunterCentralRivers	0.913311	Upstream	0.173
208003	High flow	208003-High flow	6	flood_6.xlsx	12.1	1.51672	1.2225	1956-03-01 08:00:00	1610	Manning River Basin	8171.1	HunterCentralRivers	19.7036	Midstream	0.55
208005	High flow	208005-High flow	0	flood_0.xlsx	3.495	1.7859	1.69199	1956-03-01 08:00:00	1870	Manning River Basin	8171.1	HunterCentralRivers	22.8855	Midstream	0.158864
208006	High flow	208006-High flow	23	flood_3.xlsx	4.487	2.80603	1.75511	1956-03-01 08:00:00	630	Manning River Basin	8171.1	HunterCentralRivers	7.7101	Upstream	0.203955
208007	High flow	208007-High flow	23	flood_3.xlsx	2.936	-0.848821	0.064588	1956-03-01 08:00:00	218	Manning River Basin	8171.1	HunterCentralRivers	2.66794	Upstream	0.133455
208008	Overbank flood	208008-Overbank flood	34	flood_4.xlsx	3.495	1.7859	1.69199	1956-03-01 08:00:00	207	Manning River Basin	8171.1	HunterCentralRivers	2.53332	Upstream	0.158864
210010	Overbank flood	210010-Overbank flood	5	flood_13.xlsx	9.637	1.71648	1.57513	1956-03-01 08:00:00	997.5	Hunter River Basin	21412.2	HunterCentralRivers	4.65856	Upstream	0.438045
208004	High flow	208004-High flow	0	flood_0.xlsx	14.947	2.72546	1.76978	1956-03-02 08:00:00	6560	Manning River Basin	8171.1	HunterCentralRivers	80.2829	Downstream	0.679409
210028	High flow	210028-High flow	1	flood_1.xlsx	4.538	0.823808	1.24247	1956-03-02 09:00:00	1848	Hunter River Basin	21412.2	HunterCentralRivers	8.6306	Upstream	0.206273
210001	In-channel fresh	210001-In-channel fresh	17	flood_24.xlsx	6.11	-0.913152	0.751869	1956-03-02 10:00:00	16400	Hunter River Basin	21412.2	HunterCentralRivers	76.5919	Downstream	0.277727
219003	In-channel fresh	219003-In-channel fresh	24	flood_12.xlsx	1.845	-1.20169	0.266126	1956-03-08 09:00:00	316	Bega River Basin	2839.58	SouthernRivers	11.1284	Midstream	0.0838636
210001	In-channel fresh	210001-In-channel fresh	18	flood_25.xlsx	8.343	-0.709132	0.894176	1956-03-09 11:00:00	16400	Hunter River Basin	21412.2	HunterCentralRivers	76.5919	Downstream	0.379227
210006	Overbank flood	210006-Overbank flood	4	flood_12.xlsx	3.995	0.214714	1.36332	1956-03-10 08:00:00	3340	Hunter River Basin	21412.2	HunterCentralRivers	15.5986	Midstream	0.181591
210028	In-channel fresh	210028-In-channel fresh	130	flood_7.xlsx	3.666	-1.3559	-0.263199	1956-03-10 09:00:00	1848	Hunter River Basin	21412.2	HunterCentralRivers	8.6306	Upstream	0.166636
210022	High flow	210022-High flow	3	flood_3.xlsx	5.702	4.30998	2.35088	1956-03-15 08:00:00	205	Hunter River Basin	21412.2	HunterCentralRivers	0.957398	Upstream	0.259182
210028	High flow	210028-High flow	12	flood_2.xlsx	3.849	-1.14043	0.310214	1956-03-16 09:00:00	1848	Hunter River Basin	21412.2	HunterCentralRivers	8.6306	Upstream	0.174955
210006	High flow	210006-High flow	7	flood_15.xlsx	3.201	1.43234	1.56112	1956-03-17 08:00:00	3340	Hunter River Basin	21412.2	HunterCentralRivers	15.5986	Midstream	0.1455
210001	In-channel fresh	210001-In-channel fresh	19	flood_26.xlsx	5.84	-0.589946	0.957662	1956-03-17 10:00:00	16400	Hunter River Basin	21412.2	HunterCentralRivers	76.5919	Downstream	0.265455
210010	In-channel fresh	210010-In-channel fresh	149	flood_54.xlsx	3.78	-0.385805	1.00958	1956-05-01 09:00:00	997.5	Hunter River Basin	21412.2	HunterCentralRivers	4.65856	Upstream	0.171818
208005	In-channel fresh	208005-In-channel fresh	34	flood_4.xlsx	2.335	1.73027	1.70556	1956-05-02 08:00:00	1870	Manning River Basin	8171.1	HunterCentralRivers	22.8855	Midstream	0.106136
208006	In-channel fresh	208006-In-channel fresh	11	flood_11.xlsx	3.684	-0.237722	1.05025	1956-05-02 08:00:00	630	Manning River Basin	8171.1	HunterCentralRivers	7.7101	Upstream	0.167455
208008	Overbank flood	208008-Overbank flood	45	flood_5.xlsx	2.335	1.73027	1.70556	1956-05-02 08:00:00	207	Manning River Basin	8171.1	HunterCentralRivers	2.53332	Upstream	0.106136
219003	In-channel fresh	219003-In-channel fresh	35	flood_13.xlsx	2.05	0.130123	1.00053	1956-05-02 11:00:00	316	Bega River Basin	2839.58	SouthernRivers	11.1284	Midstream	0.0931818
218001	In-channel fresh	218001-In-channel fresh	45	flood_5.xlsx	3.135	8.42909	2.80923	1956-05-13 07:00:00	93	Tuross River Basin	2163.82	SouthernRivers	4.29796	Upstream	0.1425
219003	High flow	219003-High flow	4	flood_12.xlsx	3.66	2.179	1.72478	1956-05-13 11:00:00	316	Bega River Basin	2839.58	SouthernRivers	11.1284	Midstream	0.166364
218001	In-channel fresh	218001-In-channel fresh	56	flood_6.xlsx	3.439	3.51579	1.96251	1956-06-10 03:00:00	93	Tuross River Basin	2163.82	SouthernRivers	4.29796	Upstream	0.156318
219003	In-channel fresh	219003-In-channel fresh	46	flood_14.xlsx	2.324	0.420005	1.17019	1956-06-10 11:00:00	316	Bega River Basin	2839.58	SouthernRivers	11.1284	Midstream	0.105636
208003	In-channel fresh	208003-In-channel fresh	3	flood_11.xlsx	6.146	-0.742068	0.980628	1956-06-25 08:00:00	1610	Manning River Basin	8171.1	HunterCentralRivers	19.7036	Midstream	0.279364
208008	In-channel fresh	208008-In-channel fresh	188	flood_9.xlsx	1.224	1.47692	1.52818	1956-06-25 09:00:00	207	Manning River Basin	8171.1	HunterCentralRivers	2.53332	Upstream	0.0556364
210006	Overbank flood	210006-Overbank flood	5	flood_13.xlsx	5.145	1.99859	1.7537	1956-06-25 09:00:00	3340	Hunter River Basin	21412.2	HunterCentralRivers	15.5986	Midstream	0.233864
210010	In-channel fresh	210010-In-channel fresh	150	flood_55.xlsx	3.774	0.554532	1.34753	1956-06-25 09:00:00	997.5	Hunter River Basin	21412.2	HunterCentralRivers	4.65856	Upstream	0.171545
210016	In-channel fresh	210016-In-channel fresh	3	flood_2.xlsx	6.318	2.38949	1.86965	1956-06-25 10:00:00	4950	Hunter River Basin	21412.2	HunterCentralRivers	23.1177	Midstream	0.287182
219003	High flow	219003-High flow	5	flood_13.xlsx	2.95	-0.700718	0.672539	1956-06-25 12:00:00	316	Bega River Basin	2839.58	SouthernRivers	11.1284	Midstream	0.134091
218001	In-channel fresh	218001-In-channel fresh	63	flood_7.xlsx	3.389	2.67173	1.77303	1956-06-25 13:00:00	93	Tuross River Basin	2163.82	SouthernRivers	4.29796	Upstream	0.154045
219006	In-channel fresh	219006-In-channel fresh	32	flood_4.xlsx	3.168	7.9485	2.78902	1956-06-25 14:00:00	83	Bega River Basin	2839.58	SouthernRivers	2.92296	Upstream	0.144
210001	In-channel fresh	210001-In-channel fresh	20	flood_27.xlsx	7.262	1.91791	1.67138	1956-06-26 11:00:00	16400	Hunter River Basin	21412.2	HunterCentralRivers	76.5919	Downstream	0.330091
210006	High flow	210006-High flow	8	flood_16.xlsx	3.179	-0.296751	0.92917	1956-07-07 09:00:00	3340	Hunter River Basin	21412.2	HunterCentralRivers	15.5986	Midstream	0.1445
219003	In-channel fresh	219003-In-channel fresh	57	flood_15.xlsx	2.579	-0.413349	0.951649	1956-07-12 12:00:00	316	Bega River Basin	2839.58	SouthernRivers	11.1284	Midstream	0.117227
210006	In-channel fresh	210006-In-channel fresh	268	flood_34.xlsx	2.551			1956-08-02 08:00:00	3340	Hunter River Basin	21412.2	HunterCentralRivers	15.5986	Midstream	0.115955
208006	In-channel fresh	208006-In-channel fresh	12	flood_12.xlsx	2.871	-1.25947	0.523085	1957-02-17 08:00:00	630	Manning River Basin	8171.1	HunterCentralRivers	7.7101	Upstream	0.1305
210022	In-channel fresh	210022-In-channel fresh	45	flood_5.xlsx	5.128	1.23436	1.45312	1957-02-19 07:00:00	205	Hunter River Basin	21412.2	HunterCentralRivers	0.957398	Upstream	0.233091
208005	In-channel fresh	208005-In-channel fresh	45	flood_5.xlsx	2.276	-0.589004	0.967064	1957-02-19 08:00:00	1870	Manning River Basin	8171.1	HunterCentralRivers	22.8855	Midstream	0.103455
208008	Overbank flood	208008-Overbank flood	46	flood_6.xlsx	2.276	-0.589004	0.967064	1957-02-19 08:00:00	207	Manning River Basin	8171.1	HunterCentralRivers	2.53332	Upstream	0.103455
208003	In-channel fresh	208003-In-channel fresh	4	flood_12.xlsx	8.211	-1.00674	0.628178	1957-02-19 09:00:00	1610	Manning River Basin	8171.1	HunterCentralRivers	19.7036	Midstream	0.373227
210010	Overbank flood	210010-Overbank flood	6	flood_14.xlsx	9.248	0.730216	1.272	1957-02-19 09:00:00	997.5	Hunter River Basin	21412.2	HunterCentralRivers	4.65856	Upstream	0.420364
210011	Overbank flood	210011-Overbank flood	6	flood_3.xlsx	6.514	5.12465	2.348	1957-02-19 09:00:00	195.56	Hunter River Basin	21412.2	HunterCentralRivers	0.913311	Upstream	0.296091
210028	In-channel fresh	210028-In-channel fresh	141	flood_8.xlsx	2.436	-1.49292	-0.284585	1957-02-21 09:00:00	1848	Hunter River Basin	21412.2	HunterCentralRivers	8.6306	Upstream	0.110727
208005	In-channel fresh	208005-In-channel fresh	48	flood_6.xlsx	2.553	3.26229	2.10313	1957-03-05 08:00:00	1870	Manning River Basin	8171.1	HunterCentralRivers	22.8855	Midstream	0.116045
208008	Overbank flood	208008-Overbank flood	47	flood_7.xlsx	2.553	3.26229	2.10313	1957-03-05 08:00:00	207	Manning River Basin	8171.1	HunterCentralRivers	2.53332	Upstream	0.116045
208003	High flow	208003-High flow	7	flood_7.xlsx	9.801	1.60756	1.63521	1957-03-05 09:00:00	1610	Manning River Basin	8171.1	HunterCentralRivers	19.7036	Midstream	0.4455
219003	In-channel fresh	219003-In-channel fresh	68	flood_16.xlsx	2.098	-1.08084	0.404388	1957-07-11 07:00:00	316	Bega River Basin	2839.58	SouthernRivers	11.1284	Midstream	0.0953636
219003	In-channel fresh	219003-In-channel fresh	79	flood_17.xlsx	2.497	-1.6606	-0.0166058	1957-08-22	316	Bega River Basin	2839.58	SouthernRivers	11.1284	Midstream	0.1135
203014	High flow	203014-High flow	0	flood_0.xlsx	8.292	2.23598	1.88208	1957-08-27 23:00:00	223	Richmond River Basin	7061.79	NorthernRivers	3.15784	Upstream	0.376909
203014	In-channel fresh	203014-In-channel fresh	0	flood_0.xlsx	6.008	4.4341	2.30071	1958-03-15 16:00:00	223	Richmond River Basin	7061.79	NorthernRivers	3.15784	Upstream	0.273091
203014	In-channel fresh	203014-In-channel fresh	1	flood_1.xlsx	7.08	-0.0954216	0.893931	1958-04-11 15:00:00	223	Richmond River Basin	7061.79	NorthernRivers	3.15784	Upstream	0.321818
203014	In-channel fresh	203014-In-channel fresh	82	flood_2.xlsx	5.02	0.961317	1.10874	1958-04-18 09:00:00	223	Richmond River Basin	7061.79	NorthernRivers	3.15784	Upstream	0.228182
201005	Overbank flood	201005-Overbank flood	0	flood_0.xlsx	5.697	7.31879	2.36103	1958-06-10 21:00:00	111	Tweed River Basin	1085.5	NorthernRivers	10.2257	Midstream	0.258955
203014	High flow	203014-High flow	1	flood_1.xlsx	8.123	1.74923	1.70972	1958-06-11 06:00:00	223	Richmond River Basin	7061.79	NorthernRivers	3.15784	Upstream	0.369227
203014	In-channel fresh	203014-In-channel fresh	93	flood_3.xlsx	5.222	1.28537	1.40643	1958-06-20 18:00:00	223	Richmond River Basin	7061.79	NorthernRivers	3.15784	Upstream	0.237364
203014	High flow	203014-High flow	32	flood_2.xlsx	9.509	-0.97823	0.826454	1958-08-06 02:00:00	223	Richmond River Basin	7061.79	NorthernRivers	3.15784	Upstream	0.432227
203014	High flow	203014-High flow	43	flood_3.xlsx	9.187	-0.245964	1.11778	1959-01-22 07:00:00	223	Richmond River Basin	7061.79	NorthernRivers	3.15784	Upstream	0.417591
204001	In-channel fresh	204001-In-channel fresh	0	flood_0.xlsx	11.702	1.9235	1.47576	1959-01-22 09:00:00	1660	Clarence River Basin	22333.9	NorthernRivers	7.43265	Upstream	0.531909
206014	High flow	206014-High flow	0	flood_0.xlsx	4.701	6.63225	2.49554	1959-01-22 12:00:00	376	Macleay River Basin	11415.6	NorthernRivers	3.29374	Upstream	0.213682
201005	In-channel fresh	201005-In-channel fresh	0	flood_0.xlsx	2.747	-0.304138	0.793312	1959-01-23 04:00:00	111	Tweed River Basin	1085.5	NorthernRivers	10.2257	Midstream	0.124864
208008	In-channel fresh	208008-In-channel fresh	2	flood_10.xlsx	1.147	0.94456	1.29504	1959-01-23 08:00:00	207	Manning River Basin	8171.1	HunterCentralRivers	2.53332	Upstream	0.0521364
208006	In-channel fresh	208006-In-channel fresh	13	flood_13.xlsx	3.342	-1.50606	0.267596	1959-02-17 08:00:00	630	Manning River Basin	8171.1	HunterCentralRivers	7.7101	Upstream	0.151909
201001	In-channel fresh	201001-In-channel fresh	0	flood_0.xlsx	6.459	10.4373	3.24232	1959-02-18 05:00:00	213	Tweed River Basin	1085.5	NorthernRivers	19.6223	Midstream	0.293591
210011	In-channel fresh	210011-In-channel fresh	79	flood_29.xlsx	3.248	3.33602	1.82172	1959-02-18 07:00:00	195.56	Hunter River Basin	21412.2	HunterCentralRivers	0.913311	Upstream	0.147636
201005	Overbank flood	201005-Overbank flood	1	flood_1.xlsx	5.891			1959-02-18 08:00:00	111	Tweed River Basin	1085.5	NorthernRivers	10.2257	Midstream	0.267773
210022	In-channel fresh	210022-In-channel fresh	56	flood_6.xlsx	4.365	2.23603	1.77959	1959-02-18 08:00:00	205	Hunter River Basin	21412.2	HunterCentralRivers	0.957398	Upstream	0.198409
208007	In-channel fresh	208007-In-channel fresh	85	flood_18.xlsx	1.67	-0.00331471	0.991171	1959-02-18 09:00:00	218	Manning River Basin	8171.1	HunterCentralRivers	2.66794	Upstream	0.0759091
208008	High flow	208008-High flow	45	flood_5.xlsx	1.862	1.50503	1.59303	1959-02-18 09:00:00	207	Manning River Basin	8171.1	HunterCentralRivers	2.53332	Upstream	0.0846364
203014	High flow	203014-High flow	54	flood_4.xlsx	8.18	1.04466	1.57403	1959-02-18 21:00:00	223	Richmond River Basin	7061.79	NorthernRivers	3.15784	Upstream	0.371818
210010	In-channel fresh	210010-In-channel fresh	151	flood_56.xlsx	4.555	-0.0024939	0.80422	1959-02-19 08:00:00	997.5	Hunter River Basin	21412.2	HunterCentralRivers	4.65856	Upstream	0.207045
203014	High flow	203014-High flow	65	flood_5.xlsx	8.661	1.41148	1.70813	1959-03-20 08:00:00	223	Richmond River Basin	7061.79	NorthernRivers	3.15784	Upstream	0.393682
208003	In-channel fresh	208003-In-channel fresh	5	flood_13.xlsx	6.825	-1.12056	0.380205	1959-03-25 09:00:00	1610	Manning River Basin	8171.1	HunterCentralRivers	19.7036	Midstream	0.310227
203014	In-channel fresh	203014-In-channel fresh	104	flood_4.xlsx	7.544	-0.222334	0.948053	1959-03-26 17:00:00	223	Richmond River Basin	7061.79	NorthernRivers	3.15784	Upstream	0.342909
208008	High flow	208008-High flow	56	flood_6.xlsx	1.652	2.41217	1.78898	1959-03-29 09:00:00	207	Manning River Basin	8171.1	HunterCentralRivers	2.53332	Upstream	0.0750909
218001	In-channel fresh	218001-In-channel fresh	64	flood_8.xlsx	3.416	4.7718	2.12018	1959-07-21 18:00:00	93	Tuross River Basin	2163.82	SouthernRivers	4.29796	Upstream	0.155273
203014	In-channel fresh	203014-In-channel fresh	159	flood_9.xlsx	6.193	1.83184	1.53819	1959-09-10 22:00:00	223	Richmond River Basin	7061.79	NorthernRivers	3.15784	Upstream	0.2815
219003	In-channel fresh	219003-In-channel fresh	90	flood_18.xlsx	1.853	2.80556	1.6409	1959-10-04 14:00:00	316	Bega River Basin	2839.58	SouthernRivers	11.1284	Midstream	0.0842273
219003	In-channel fresh	219003-In-channel fresh	101	flood_19.xlsx	2.358	1.26296	1.41902	1959-10-21 05:00:00	316	Bega River Basin	2839.58	SouthernRivers	11.1284	Midstream	0.107182
218001	In-channel fresh	218001-In-channel fresh	65	flood_9.xlsx	3.271	3.99346	1.91536	1959-10-21 11:00:00	93	Tuross River Basin	2163.82	SouthernRivers	4.29796	Upstream	0.148682
217002	In-channel fresh	217002-In-channel fresh	0	flood_0.xlsx	6.809	0.560593	1.18931	1959-10-21 15:00:00	1207	Moruya River Basin	1485.28	SouthernRivers	81.2642	Downstream	0.3095
210010	In-channel fresh	210010-In-channel fresh	153	flood_58.xlsx	3.604	-0.532463	0.83802	1959-10-22 09:00:00	997.5	Hunter River Basin	21412.2	HunterCentralRivers	4.65856	Upstream	0.163818
219006	In-channel fresh	219006-In-channel fresh	33	flood_5.xlsx	3.716	2.56651	1.79217	1959-10-29 19:00:00	83	Bega River Basin	2839.58	SouthernRivers	2.92296	Upstream	0.168909
215002	High flow	215002-High flow	12	flood_5.xlsx	6.655	2.40978	1.76631	1959-10-29 20:00:00	1450	Shoalhaven River Basin	7202.43	SouthernRivers	20.1321	Midstream	0.3025
219003	High flow	219003-High flow	7	flood_15.xlsx	3.545	2.60435	1.59937	1959-10-29 22:00:00	316	Bega River Basin	2839.58	SouthernRivers	11.1284	Midstream	0.161136
218001	In-channel fresh	218001-In-channel fresh	2	flood_10.xlsx	3.087	1.72817	1.66552	1959-10-30 02:00:00	93	Tuross River Basin	2163.82	SouthernRivers	4.29796	Upstream	0.140318
210010	In-channel fresh	210010-In-channel fresh	154	flood_59.xlsx	5.218	-0.0507351	1.02178	1959-10-30 09:00:00	997.5	Hunter River Basin	21412.2	HunterCentralRivers	4.65856	Upstream	0.237182
217002	High flow	217002-High flow	0	flood_0.xlsx	8.968	1.1655	1.41155	1959-10-30 09:00:00	1207	Moruya River Basin	1485.28	SouthernRivers	81.2642	Downstream	0.407636
210011	In-channel fresh	210011-In-channel fresh	81	flood_30.xlsx	3.241	9.53055	2.9721	1959-10-30 15:00:00	195.56	Hunter River Basin	21412.2	HunterCentralRivers	0.913311	Upstream	0.147318
208006	In-channel fresh	208006-In-channel fresh	14	flood_14.xlsx	2.58	-1.83019	-0.169622	1959-11-11 08:00:00	630	Manning River Basin	8171.1	HunterCentralRivers	7.7101	Upstream	0.117273
203014	High flow	203014-High flow	76	flood_6.xlsx	9.231	-1.13924	0.679361	1959-11-12 06:00:00	223	Richmond River Basin	7061.79	NorthernRivers	3.15784	Upstream	0.419591
206014	In-channel fresh	206014-In-channel fresh	30	flood_4.xlsx	2.882	-0.0480377	0.873484	1959-11-12 09:00:00	376	Macleay River Basin	11415.6	NorthernRivers	3.29374	Upstream	0.131
208003	In-channel fresh	208003-In-channel fresh	6	flood_14.xlsx	6.324	-1.7186	0.0687091	1959-11-12 09:00:00	1610	Manning River Basin	8171.1	HunterCentralRivers	19.7036	Midstream	0.287455
208007	Overbank flood	208007-Overbank flood	28	flood_8.xlsx	3.924	0.336078	1.0008	1959-11-12 09:00:00	218	Manning River Basin	8171.1	HunterCentralRivers	2.66794	Upstream	0.178364
201005	In-channel fresh	201005-In-channel fresh	112	flood_2.xlsx	3.721	-0.646935	0.751434	1959-11-12 20:00:00	111	Tweed River Basin	1085.5	NorthernRivers	10.2257	Midstream	0.169136
208008	In-channel fresh	208008-In-channel fresh	24	flood_12.xlsx	1.152	-1.13722	0.421892	1959-11-13 08:00:00	207	Manning River Basin	8171.1	HunterCentralRivers	2.53332	Upstream	0.0523636
206014	In-channel fresh	206014-In-channel fresh	31	flood_5.xlsx	2.972	3.88986	1.64769	1959-12-22 17:00:00	376	Macleay River Basin	11415.6	NorthernRivers	3.29374	Upstream	0.135091
218001	In-channel fresh	218001-In-channel fresh	3	flood_11.xlsx	3.881	1.1936	1.40743	1960-07-13 09:00:00	93	Tuross River Basin	2163.82	SouthernRivers	4.29796	Upstream	0.176409
217002	In-channel fresh	217002-In-channel fresh	1	flood_1.xlsx	5.781	-0.450646	0.828879	1960-07-14 01:00:00	1207	Moruya River Basin	1485.28	SouthernRivers	81.2642	Downstream	0.262773
210061	In-channel fresh	210061-In-channel fresh	0	flood_0.xlsx	4.21	2.39581	1.6588	1960-12-15 08:00:00	302	Hunter River Basin	21412.2	HunterCentralRivers	1.41041	Upstream	0.191364
208008	In-channel fresh	208008-In-channel fresh	35	flood_13.xlsx	1.071	-0.512235	0.767011	1960-12-19 09:00:00	207	Manning River Basin	8171.1	HunterCentralRivers	2.53332	Upstream	0.0486818
210010	In-channel fresh	210010-In-channel fresh	156	flood_60.xlsx	3.479	-0.42698	0.835164	1961-01-18 09:00:00	997.5	Hunter River Basin	21412.2	HunterCentralRivers	4.65856	Upstream	0.158136
208008	In-channel fresh	208008-In-channel fresh	46	flood_14.xlsx	1.001	0.03956	1.12709	1961-01-20 09:00:00	207	Manning River Basin	8171.1	HunterCentralRivers	2.53332	Upstream	0.0455
201005	High flow	201005-High flow	0	flood_0.xlsx	4.104	1.00979	1.29656	1961-02-19 14:00:00	111	Tweed River Basin	1085.5	NorthernRivers	10.2257	Midstream	0.186545
203014	High flow	203014-High flow	98	flood_8.xlsx	9.522	0.158843	1.28453	1961-02-19 21:00:00	223	Richmond River Basin	7061.79	NorthernRivers	3.15784	Upstream	0.432818
204041	In-channel fresh	204041-In-channel fresh	0	flood_0.xlsx	6.865	-0.762842	0.792735	1961-02-20 03:00:00	1790	Clarence River Basin	22333.9	NorthernRivers	8.01473	Upstream	0.312045
218001	In-channel fresh	218001-In-channel fresh	4	flood_12.xlsx	3.128	4.67431	2.25937	1961-03-04	93	Tuross River Basin	2163.82	SouthernRivers	4.29796	Upstream	0.142182
219003	High flow	219003-High flow	10	flood_18.xlsx	2.834	2.6251	1.6648	1961-03-04 08:00:00	316	Bega River Basin	2839.58	SouthernRivers	11.1284	Midstream	0.128818
216002	In-channel fresh	216002-In-channel fresh	0	flood_0.xlsx	9.797	-1.45397	0.272601	1961-03-25 16:00:00	857	Clyde River Basin	3431.8	SouthernRivers	24.9723	Midstream	0.445318
203014	In-channel fresh	203014-In-channel fresh	2	flood_10.xlsx	6.007	4.13335	2.21562	1961-05-29 14:00:00	223	Richmond River Basin	7061.79	NorthernRivers	3.15784	Upstream	0.273045
208003	In-channel fresh	208003-In-channel fresh	8	flood_16.xlsx	6.684	0.151442	1.28161	1961-06-06 09:00:00	1610	Manning River Basin	8171.1	HunterCentralRivers	19.7036	Midstream	0.303818
208008	In-channel fresh	208008-In-channel fresh	57	flood_15.xlsx	1.15	0.461096	1.12099	1961-06-06 09:00:00	207	Manning River Basin	8171.1	HunterCentralRivers	2.53332	Upstream	0.0522727
210010	In-channel fresh	210010-In-channel fresh	157	flood_61.xlsx	4.822	1.34178	1.39692	1961-06-11 09:00:00	997.5	Hunter River Basin	21412.2	HunterCentralRivers	4.65856	Upstream	0.219182
219003	In-channel fresh	219003-In-channel fresh	116	flood_27.xlsx	2.539	0.780704	1.1432	1961-07-02 20:00:00	316	Bega River Basin	2839.58	SouthernRivers	11.1284	Midstream	0.115409
219003	In-channel fresh	219003-In-channel fresh	117	flood_28.xlsx	2.368	4.62498	2.14779	1961-09-02 07:00:00	316	Bega River Basin	2839.58	SouthernRivers	11.1284	Midstream	0.107636
219003	In-channel fresh	219003-In-channel fresh	118	flood_29.xlsx	2.498	1.33555	1.27571	1961-09-16 09:00:00	316	Bega River Basin	2839.58	SouthernRivers	11.1284	Midstream	0.113545
201005	In-channel fresh	201005-In-channel fresh	201	flood_9.xlsx	2.773	-0.852394	0.455876	1961-10-06 22:00:00	111	Tweed River Basin	1085.5	NorthernRivers	10.2257	Midstream	0.126045
217002	High flow	217002-High flow	1	flood_1.xlsx	10.061	-1.01543	0.452299	1961-11-20 04:00:00	1207	Moruya River Basin	1485.28	SouthernRivers	81.2642	Downstream	0.457318
219003	Overbank flood	219003-Overbank flood	19	flood_3.xlsx	3.957	-0.0760332	0.736734	1961-11-21 07:00:00	316	Bega River Basin	2839.58	SouthernRivers	11.1284	Midstream	0.179864
216002	High flow	216002-High flow	0	flood_0.xlsx	13.052	-0.199565	0.784323	1961-11-21 14:00:00	857	Clyde River Basin	3431.8	SouthernRivers	24.9723	Midstream	0.593273
201005	High flow	201005-High flow	1	flood_1.xlsx	4.315	2.36367	1.55968	1961-11-21 16:00:00	111	Tweed River Basin	1085.5	NorthernRivers	10.2257	Midstream	0.196136
219013	High flow	219013-High flow	17	flood_3.xlsx	5.556	-0.633206	0.604811	1961-11-22 02:00:00	460	Bega River Basin	2839.58	SouthernRivers	16.1996	Midstream	0.252545
204041	In-channel fresh	204041-In-channel fresh	26	flood_2.xlsx	7.327	-1.27319	0.00592217	1961-12-17 17:00:00	1790	Clarence River Basin	22333.9	NorthernRivers	8.01473	Upstream	0.333045
203014	In-channel fresh	203014-In-channel fresh	13	flood_11.xlsx	6.59	3.09064	2.04151	1961-12-20 09:00:00	223	Richmond River Basin	7061.79	NorthernRivers	3.15784	Upstream	0.299545
208008	In-channel fresh	208008-In-channel fresh	68	flood_16.xlsx	1.054	-0.986161	0.455527	1961-12-27 08:00:00	207	Manning River Basin	8171.1	HunterCentralRivers	2.53332	Upstream	0.0479091
210010	In-channel fresh	210010-In-channel fresh	158	flood_62.xlsx	4.75	-1.09	0.354674	1961-12-28 05:00:00	997.5	Hunter River Basin	21412.2	HunterCentralRivers	4.65856	Upstream	0.215909
201005	In-channel fresh	201005-In-channel fresh	13	flood_11.xlsx	3.487	-0.951724	0.539391	1962-01-06	111	Tweed River Basin	1085.5	NorthernRivers	10.2257	Midstream	0.1585
203014	High flow	203014-High flow	2	flood_10.xlsx	9.2	-1.75785	-0.112126	1962-01-07 22:00:00	223	Richmond River Basin	7061.79	NorthernRivers	3.15784	Upstream	0.418182
210011	In-channel fresh	210011-In-channel fresh	82	flood_31.xlsx	3.657	10.0606	2.91224	1962-01-08 17:00:00	195.56	Hunter River Basin	21412.2	HunterCentralRivers	0.913311	Upstream	0.166227
208007	In-channel fresh	208007-In-channel fresh	88	flood_20.xlsx	2.126	-1.01985	0.713063	1962-01-09 09:00:00	218	Manning River Basin	8171.1	HunterCentralRivers	2.66794	Upstream	0.0966364
210010	In-channel fresh	210010-In-channel fresh	160	flood_64.xlsx	5.322	-1.34453	0.145477	1962-01-09 14:00:00	997.5	Hunter River Basin	21412.2	HunterCentralRivers	4.65856	Upstream	0.241909
204041	In-channel fresh	204041-In-channel fresh	37	flood_3.xlsx	7.875	-1.25259	-0.227237	1962-01-11 10:00:00	1790	Clarence River Basin	22333.9	NorthernRivers	8.01473	Upstream	0.357955
212270	In-channel fresh	212270-In-channel fresh	0	flood_0.xlsx	5.009	0.872567	1.36545	1962-01-12 15:00:00	4560	Hawkesbury River Basin	22009.6	HawkesburyNepean	20.7183	Midstream	0.227682
206018	In-channel fresh	206018-In-channel fresh	13	flood_4.xlsx	4.354	6.32801	2.4529	1962-01-12 17:00:00	894	Macleay River Basin	11415.6	NorthernRivers	7.8314	Upstream	0.197909
206014	In-channel fresh	206014-In-channel fresh	32	flood_6.xlsx	3.064	4.38286	1.89877	1962-01-12 18:00:00	376	Macleay River Basin	11415.6	NorthernRivers	3.29374	Upstream	0.139273
203014	High flow	203014-High flow	25	flood_13.xlsx	9.338	-0.00207926	1.1783	1962-01-15 16:00:00	223	Richmond River Basin	7061.79	NorthernRivers	3.15784	Upstream	0.424455
210001	In-channel fresh	210001-In-channel fresh	21	flood_28.xlsx	6.198	2.57319	1.79569	1962-02-02 11:00:00	16400	Hunter River Basin	21412.2	HunterCentralRivers	76.5919	Downstream	0.281727
219003	In-channel fresh	219003-In-channel fresh	122	flood_32.xlsx	2.795	2.73743	1.66929	1962-02-18 15:00:00	316	Bega River Basin	2839.58	SouthernRivers	11.1284	Midstream	0.127045
219013	In-channel fresh	219013-In-channel fresh	12	flood_2.xlsx	3.401	2.02742	1.57923	1962-02-18 17:00:00	460	Bega River Basin	2839.58	SouthernRivers	16.1996	Midstream	0.154591
201005	In-channel fresh	201005-In-channel fresh	57	flood_15.xlsx	2.469	2.08675	1.67105	1962-03-12 15:00:00	111	Tweed River Basin	1085.5	NorthernRivers	10.2257	Midstream	0.112227
210010	High flow	210010-High flow	10	flood_18.xlsx	6.227	-1.18592	0.597709	1962-04-06 23:00:00	997.5	Hunter River Basin	21412.2	HunterCentralRivers	4.65856	Upstream	0.283045
208006	In-channel fresh	208006-In-channel fresh	15	flood_15.xlsx	3.007	-0.891767	0.613651	1962-04-07 08:00:00	630	Manning River Basin	8171.1	HunterCentralRivers	7.7101	Upstream	0.136682
208003	In-channel fresh	208003-In-channel fresh	9	flood_17.xlsx	8.148	-1.2649	0.0912348	1962-04-07 09:00:00	1610	Manning River Basin	8171.1	HunterCentralRivers	19.7036	Midstream	0.370364
203014	High flow	203014-High flow	26	flood_14.xlsx	9.353	0.243162	1.28469	1962-04-07 18:00:00	223	Richmond River Basin	7061.79	NorthernRivers	3.15784	Upstream	0.425136
210022	In-channel fresh	210022-In-channel fresh	67	flood_7.xlsx	4.597	-0.565055	0.815008	1962-04-08 07:00:00	205	Hunter River Basin	21412.2	HunterCentralRivers	0.957398	Upstream	0.208955
208007	Overbank flood	208007-Overbank flood	29	flood_9.xlsx	3.331	-0.431491	0.480439	1962-04-08 08:00:00	218	Manning River Basin	8171.1	HunterCentralRivers	2.66794	Upstream	0.151409
210011	In-channel fresh	210011-In-channel fresh	84	flood_33.xlsx	3.024	-0.327899	0.815118	1962-04-08 08:00:00	195.56	Hunter River Basin	21412.2	HunterCentralRivers	0.913311	Upstream	0.137455
208004	In-channel fresh	208004-In-channel fresh	4	flood_12.xlsx	10.973	-0.853252	-0.314595	1962-04-08 19:00:00	6560	Manning River Basin	8171.1	HunterCentralRivers	80.2829	Downstream	0.498773
204041	Overbank flood	204041-Overbank flood	0	flood_0.xlsx	20.325	-1.06961	0.604973	1962-04-09 01:00:00	1790	Clarence River Basin	22333.9	NorthernRivers	8.01473	Upstream	0.923864
208007	In-channel fresh	208007-In-channel fresh	90	flood_22.xlsx	1.818	0.0296239	1.07301	1962-05-13 08:00:00	218	Manning River Basin	8171.1	HunterCentralRivers	2.66794	Upstream	0.0826364
210056	High flow	210056-High flow	0	flood_0.xlsx	4.423	0.889108	1.1524	1962-05-13 08:00:00	3090	Hunter River Basin	21412.2	HunterCentralRivers	14.431	Midstream	0.201045
208003	In-channel fresh	208003-In-channel fresh	10	flood_18.xlsx	6.078	-0.709049	0.426325	1962-05-13 09:00:00	1610	Manning River Basin	8171.1	HunterCentralRivers	19.7036	Midstream	0.276273
208008	In-channel fresh	208008-In-channel fresh	79	flood_17.xlsx	1.207	0.887021	1.15977	1962-05-13 09:00:00	207	Manning River Basin	8171.1	HunterCentralRivers	2.53332	Upstream	0.0548636
210011	In-channel fresh	210011-In-channel fresh	85	flood_34.xlsx	3.918	3.55785	1.92445	1962-05-13 09:00:00	195.56	Hunter River Basin	21412.2	HunterCentralRivers	0.913311	Upstream	0.178091
210010	Overbank flood	210010-Overbank flood	7	flood_15.xlsx	8.696	4.26772	2.1477	1962-05-13 14:00:00	997.5	Hunter River Basin	21412.2	HunterCentralRivers	4.65856	Upstream	0.395273
210055	In-channel fresh	210055-In-channel fresh	0	flood_0.xlsx	5.184	0.0609251	0.60837	1962-05-14 08:00:00	4530	Hunter River Basin	21412.2	HunterCentralRivers	21.1562	Midstream	0.235636
210004	In-channel fresh	210004-In-channel fresh	8	flood_16.xlsx	3.741	1.0072	1.2987	1962-05-14 09:00:00	1672	Hunter River Basin	21412.2	HunterCentralRivers	7.80863	Upstream	0.170045
210001	High flow	210001-High flow	5	flood_13.xlsx	9.96	0.820515	1.35519	1962-05-14 11:00:00	16400	Hunter River Basin	21412.2	HunterCentralRivers	76.5919	Downstream	0.452727
203014	High flow	203014-High flow	27	flood_15.xlsx	10.358	-1.30608	0.500923	1962-07-10 06:00:00	223	Richmond River Basin	7061.79	NorthernRivers	3.15784	Upstream	0.470818
201005	Overbank flood	201005-Overbank flood	12	flood_2.xlsx	5.537	8.56659	2.83781	1962-07-10 17:00:00	111	Tweed River Basin	1085.5	NorthernRivers	10.2257	Midstream	0.251682
204001	In-channel fresh	204001-In-channel fresh	1	flood_1.xlsx	9.997	1.3083	1.49045	1962-07-10 17:00:00	1660	Clarence River Basin	22333.9	NorthernRivers	7.43265	Upstream	0.454409
206014	In-channel fresh	206014-In-channel fresh	33	flood_7.xlsx	3.855	2.74348	1.86935	1962-07-10 19:00:00	376	Macleay River Basin	11415.6	NorthernRivers	3.29374	Upstream	0.175227
201001	In-channel fresh	201001-In-channel fresh	1	flood_1.xlsx	5.779	6.55809	2.45441	1962-07-10 21:00:00	213	Tweed River Basin	1085.5	NorthernRivers	19.6223	Midstream	0.262682
208007	In-channel fresh	208007-In-channel fresh	91	flood_23.xlsx	1.878	-0.636861	0.885663	1962-07-11 08:00:00	218	Manning River Basin	8171.1	HunterCentralRivers	2.66794	Upstream	0.0853636
204041	Overbank flood	204041-Overbank flood	1	flood_1.xlsx	16.272	-1.25281	0.507399	1962-07-12 08:00:00	1790	Clarence River Basin	22333.9	NorthernRivers	8.01473	Upstream	0.739636
201005	High flow	201005-High flow	31	flood_3.xlsx	3.793	2.79994	1.67255	1962-08-14 01:00:00	111	Tweed River Basin	1085.5	NorthernRivers	10.2257	Midstream	0.172409
203014	In-channel fresh	203014-In-channel fresh	35	flood_13.xlsx	6.302	1.80209	1.59137	1962-08-14 05:00:00	223	Richmond River Basin	7061.79	NorthernRivers	3.15784	Upstream	0.286455
219013	In-channel fresh	219013-In-channel fresh	23	flood_3.xlsx	3.584	0.306586	1.11407	1962-09-16 12:00:00	460	Bega River Basin	2839.58	SouthernRivers	16.1996	Midstream	0.162909
219003	In-channel fresh	219003-In-channel fresh	124	flood_34.xlsx	2.591	-0.596947	0.707486	1962-09-16 13:00:00	316	Bega River Basin	2839.58	SouthernRivers	11.1284	Midstream	0.117773
217002	In-channel fresh	217002-In-channel fresh	34	flood_4.xlsx	6.545	-0.579863	0.757752	1962-09-16 15:00:00	1207	Moruya River Basin	1485.28	SouthernRivers	81.2642	Downstream	0.2975
219003	In-channel fresh	219003-In-channel fresh	125	flood_35.xlsx	2.582	0.847044	1.13177	1962-12-07 05:00:00	316	Bega River Basin	2839.58	SouthernRivers	11.1284	Midstream	0.117364
201005	In-channel fresh	201005-In-channel fresh	79	flood_17.xlsx	3.689	-0.822364	0.477489	1962-12-24 07:00:00	111	Tweed River Basin	1085.5	NorthernRivers	10.2257	Midstream	0.167682
201005	In-channel fresh	201005-In-channel fresh	113	flood_20.xlsx	3.749	-0.430298	0.40944	1962-12-25 19:00:00	111	Tweed River Basin	1085.5	NorthernRivers	10.2257	Midstream	0.170409
210011	In-channel fresh	210011-In-channel fresh	86	flood_35.xlsx	3.644	2.11103	1.65133	1962-12-26 07:00:00	195.56	Hunter River Basin	21412.2	HunterCentralRivers	0.913311	Upstream	0.165636
208005	In-channel fresh	208005-In-channel fresh	49	flood_7.xlsx	2.212	0.315373	1.23153	1962-12-26 09:00:00	1870	Manning River Basin	8171.1	HunterCentralRivers	22.8855	Midstream	0.100545
208008	Overbank flood	208008-Overbank flood	48	flood_8.xlsx	2.212	0.315373	1.23153	1962-12-26 09:00:00	207	Manning River Basin	8171.1	HunterCentralRivers	2.53332	Upstream	0.100545
208004	In-channel fresh	208004-In-channel fresh	5	flood_13.xlsx	9.84	-0.942064	0.645746	1962-12-27 07:00:00	6560	Manning River Basin	8171.1	HunterCentralRivers	80.2829	Downstream	0.447273
208006	High flow	208006-High flow	34	flood_4.xlsx	4.007	0.685735	1.19283	1962-12-27 07:00:00	630	Manning River Basin	8171.1	HunterCentralRivers	7.7101	Upstream	0.182136
208003	In-channel fresh	208003-In-channel fresh	11	flood_19.xlsx	8.732	-1.09354	0.427144	1962-12-27 08:00:00	1610	Manning River Basin	8171.1	HunterCentralRivers	19.7036	Midstream	0.396909
210010	High flow	210010-High flow	13	flood_20.xlsx	6.991	-1.27177	0.567984	1962-12-27 09:00:00	997.5	Hunter River Basin	21412.2	HunterCentralRivers	4.65856	Upstream	0.317773
204041	In-channel fresh	204041-In-channel fresh	59	flood_5.xlsx	7.097			1962-12-27 23:00:00	1790	Clarence River Basin	22333.9	NorthernRivers	8.01473	Upstream	0.322591
201005	High flow	201005-High flow	42	flood_4.xlsx	5.097	1.89755	1.4306	1963-01-01 10:00:00	111	Tweed River Basin	1085.5	NorthernRivers	10.2257	Midstream	0.231682
203014	In-channel fresh	203014-In-channel fresh	46	flood_14.xlsx	6.334	0.923402	1.49599	1963-01-02 05:00:00	223	Richmond River Basin	7061.79	NorthernRivers	3.15784	Upstream	0.287909
210011	In-channel fresh	210011-In-channel fresh	88	flood_37.xlsx	3.163	10.159	3.04026	1963-01-03 20:00:00	195.56	Hunter River Basin	21412.2	HunterCentralRivers	0.913311	Upstream	0.143773
210061	In-channel fresh	210061-In-channel fresh	1	flood_1.xlsx	3.177	0.339443	1.23525	1963-01-04 08:00:00	302	Hunter River Basin	21412.2	HunterCentralRivers	1.41041	Upstream	0.144409
208007	High flow	208007-High flow	34	flood_4.xlsx	2.942	0.205829	1.26084	1963-01-04 09:00:00	218	Manning River Basin	8171.1	HunterCentralRivers	2.66794	Upstream	0.133727
208008	In-channel fresh	208008-In-channel fresh	90	flood_18.xlsx	1.349	0.689723	1.37324	1963-01-04 09:00:00	207	Manning River Basin	8171.1	HunterCentralRivers	2.53332	Upstream	0.0613182
210010	In-channel fresh	210010-In-channel fresh	163	flood_67.xlsx	3.777	2.25574	1.81986	1963-01-04 09:00:00	997.5	Hunter River Basin	21412.2	HunterCentralRivers	4.65856	Upstream	0.171682
210001	In-channel fresh	210001-In-channel fresh	22	flood_29.xlsx	6.645	2.04271	1.73946	1963-01-05 10:00:00	16400	Hunter River Basin	21412.2	HunterCentralRivers	76.5919	Downstream	0.302045
201005	In-channel fresh	201005-In-channel fresh	130	flood_25.xlsx	3.044	2.35098	1.47671	1963-01-10 06:00:00	111	Tweed River Basin	1085.5	NorthernRivers	10.2257	Midstream	0.138364
210061	In-channel fresh	210061-In-channel fresh	12	flood_2.xlsx	3.203	0.0613827	0.994737	1963-01-17 07:00:00	302	Hunter River Basin	21412.2	HunterCentralRivers	1.41041	Upstream	0.145591
210001	In-channel fresh	210001-In-channel fresh	24	flood_30.xlsx	6.342	0.290692	1.12022	1963-01-18 11:00:00	16400	Hunter River Basin	21412.2	HunterCentralRivers	76.5919	Downstream	0.288273
201005	Overbank flood	201005-Overbank flood	23	flood_3.xlsx	6.211	2.03419	1.44879	1963-03-17 09:00:00	111	Tweed River Basin	1085.5	NorthernRivers	10.2257	Midstream	0.282318
203014	In-channel fresh	203014-In-channel fresh	68	flood_16.xlsx	7.507	1.28194	1.28008	1963-03-18 06:00:00	223	Richmond River Basin	7061.79	NorthernRivers	3.15784	Upstream	0.341227
208006	High flow	208006-High flow	36	flood_5.xlsx	4.864	-1.13914	0.623241	1963-03-18 08:00:00	630	Manning River Basin	8171.1	HunterCentralRivers	7.7101	Upstream	0.221091
210022	High flow	210022-High flow	4	flood_4.xlsx	5.666	0.121059	1.09082	1963-03-18 08:00:00	205	Hunter River Basin	21412.2	HunterCentralRivers	0.957398	Upstream	0.257545
210011	Overbank flood	210011-Overbank flood	7	flood_4.xlsx	7.28	2.92307	1.81276	1963-03-18 22:00:00	195.56	Hunter River Basin	21412.2	HunterCentralRivers	0.913311	Upstream	0.330909
210010	Overbank flood	210010-Overbank flood	8	flood_16.xlsx	12.155	0.247293	1.18633	1963-03-19 06:00:00	997.5	Hunter River Basin	21412.2	HunterCentralRivers	4.65856	Upstream	0.5525
210056	In-channel fresh	210056-In-channel fresh	0	flood_0.xlsx	3.031	-0.243845	1.00484	1963-03-19 08:00:00	3090	Hunter River Basin	21412.2	HunterCentralRivers	14.431	Midstream	0.137773
208005	In-channel fresh	208005-In-channel fresh	50	flood_8.xlsx	2.505	0.506158	1.19188	1963-03-19 09:00:00	1870	Manning River Basin	8171.1	HunterCentralRivers	22.8855	Midstream	0.113864
208008	Overbank flood	208008-Overbank flood	49	flood_9.xlsx	2.505	0.506158	1.19188	1963-03-19 09:00:00	207	Manning River Basin	8171.1	HunterCentralRivers	2.53332	Upstream	0.113864
208004	In-channel fresh	208004-In-channel fresh	6	flood_14.xlsx	12.192	-1.49356	0.0302522	1963-03-19 19:00:00	6560	Manning River Basin	8171.1	HunterCentralRivers	80.2829	Downstream	0.554182
210028	In-channel fresh	210028-In-channel fresh	2	flood_10.xlsx	2.814	-0.484965	0.394477	1963-03-26 08:00:00	1848	Hunter River Basin	21412.2	HunterCentralRivers	8.6306	Upstream	0.127909
201005	In-channel fresh	201005-In-channel fresh	136	flood_30.xlsx	2.683	7.86382	2.41956	1963-03-26 18:00:00	111	Tweed River Basin	1085.5	NorthernRivers	10.2257	Midstream	0.121955
208004	In-channel fresh	208004-In-channel fresh	7	flood_15.xlsx	10.636	-0.217901	0.986693	1963-03-29 07:00:00	6560	Manning River Basin	8171.1	HunterCentralRivers	80.2829	Downstream	0.483455
208008	In-channel fresh	208008-In-channel fresh	101	flood_19.xlsx	1.298	-0.0704614	0.944225	1963-03-29 09:00:00	207	Manning River Basin	8171.1	HunterCentralRivers	2.53332	Upstream	0.059
210010	High flow	210010-High flow	14	flood_21.xlsx	6.958	2.82342	1.84185	1963-03-29 15:00:00	997.5	Hunter River Basin	21412.2	HunterCentralRivers	4.65856	Upstream	0.316273
210028	In-channel fresh	210028-In-channel fresh	13	flood_11.xlsx	2.59	-1.1657	0.0487766	1963-03-30 11:00:00	1848	Hunter River Basin	21412.2	HunterCentralRivers	8.6306	Upstream	0.117727
210011	In-channel fresh	210011-In-channel fresh	93	flood_41.xlsx	3.071	4.04577	2.133	1963-04-27 21:00:00	195.56	Hunter River Basin	21412.2	HunterCentralRivers	0.913311	Upstream	0.139591
201005	High flow	201005-High flow	75	flood_7.xlsx	3.802	5.14324	2.27335	1963-04-27 22:00:00	111	Tweed River Basin	1085.5	NorthernRivers	10.2257	Midstream	0.172818
208004	In-channel fresh	208004-In-channel fresh	8	flood_16.xlsx	12.159	-0.710841	0.840602	1963-04-28 08:00:00	6560	Manning River Basin	8171.1	HunterCentralRivers	80.2829	Downstream	0.552682
208008	In-channel fresh	208008-In-channel fresh	112	flood_20.xlsx	1.521	-0.767368	0.838641	1963-04-28 08:00:00	207	Manning River Basin	8171.1	HunterCentralRivers	2.53332	Upstream	0.0691364
203014	High flow	203014-High flow	28	flood_16.xlsx	9.076	-0.819313	0.919235	1963-04-28 11:00:00	223	Richmond River Basin	7061.79	NorthernRivers	3.15784	Upstream	0.412545
212250	In-channel fresh	212250-In-channel fresh	0	flood_0.xlsx	2.593			1963-04-28 22:00:00	1450	Hawkesbury River Basin	22009.6	HawkesburyNepean	6.58805	Upstream	0.117864
204041	Overbank flood	204041-Overbank flood	12	flood_2.xlsx	18.824	-0.949245	0.674701	1963-04-29 01:00:00	1790	Clarence River Basin	22333.9	NorthernRivers	8.01473	Upstream	0.855636
208007	In-channel fresh	208007-In-channel fresh	92	flood_24.xlsx	1.824	-0.848628	0.200614	1963-04-29 08:00:00	218	Manning River Basin	8171.1	HunterCentralRivers	2.66794	Upstream	0.0829091
210010	High flow	210010-High flow	15	flood_22.xlsx	6.749	-0.697103	0.87166	1963-04-29 08:00:00	997.5	Hunter River Basin	21412.2	HunterCentralRivers	4.65856	Upstream	0.306773
210028	High flow	210028-High flow	14	flood_4.xlsx	4.636	-0.359938	1.05999	1963-04-29 08:00:00	1848	Hunter River Basin	21412.2	HunterCentralRivers	8.6306	Upstream	0.210727
210004	In-channel fresh	210004-In-channel fresh	9	flood_17.xlsx	3.365	1.27458	1.44019	1963-04-29 09:00:00	1672	Hunter River Basin	21412.2	HunterCentralRivers	7.80863	Upstream	0.152955
210001	In-channel fresh	210001-In-channel fresh	25	flood_31.xlsx	6.317	0.156832	0.84553	1963-04-29 11:00:00	16400	Hunter River Basin	21412.2	HunterCentralRivers	76.5919	Downstream	0.287136
216002	In-channel fresh	216002-In-channel fresh	12	flood_2.xlsx	12.106	1.64462	1.5339	1963-04-29 12:00:00	857	Clyde River Basin	3431.8	SouthernRivers	24.9723	Midstream	0.550273
217002	In-channel fresh	217002-In-channel fresh	39	flood_5.xlsx	6.64	1.58055	1.46733	1963-04-29 18:00:00	1207	Moruya River Basin	1485.28	SouthernRivers	81.2642	Downstream	0.301818
219003	Overbank flood	219003-Overbank flood	20	flood_4.xlsx	4.55	5.89605	2.19357	1963-04-29 18:00:00	316	Bega River Basin	2839.58	SouthernRivers	11.1284	Midstream	0.206818
219013	High flow	219013-High flow	18	flood_4.xlsx	5.025	3.57077	1.94384	1963-04-29 19:00:00	460	Bega River Basin	2839.58	SouthernRivers	16.1996	Midstream	0.228409
212270	In-channel fresh	212270-In-channel fresh	1	flood_1.xlsx	3.817			1963-04-30	4560	Hawkesbury River Basin	22009.6	HawkesburyNepean	20.7183	Midstream	0.1735
212202	In-channel fresh	212202-In-channel fresh	0	flood_0.xlsx	7.342	0.309653	1.25277	1963-04-30 03:00:00	1760	Hawkesbury River Basin	22009.6	HawkesburyNepean	7.99653	Upstream	0.333727
201005	Overbank flood	201005-Overbank flood	45	flood_5.xlsx	6.126	1.91595	1.58789	1963-05-06 23:00:00	111	Tweed River Basin	1085.5	NorthernRivers	10.2257	Midstream	0.278455
203014	High flow	203014-High flow	29	flood_17.xlsx	9.755	-1.34568	0.574893	1963-05-07 11:00:00	223	Richmond River Basin	7061.79	NorthernRivers	3.15784	Upstream	0.443409
210011	In-channel fresh	210011-In-channel fresh	94	flood_42.xlsx	3.301	1.25745	1.14238	1963-05-08 02:00:00	195.56	Hunter River Basin	21412.2	HunterCentralRivers	0.913311	Upstream	0.150045
208006	High flow	208006-High flow	37	flood_6.xlsx	4.099	-1.12893	0.383869	1963-05-08 08:00:00	630	Manning River Basin	8171.1	HunterCentralRivers	7.7101	Upstream	0.186318
210010	High flow	210010-High flow	16	flood_23.xlsx	6.52	-0.850441	0.657588	1963-05-08 08:00:00	997.5	Hunter River Basin	21412.2	HunterCentralRivers	4.65856	Upstream	0.296364
204001	In-channel fresh	204001-In-channel fresh	12	flood_2.xlsx	9.828	0.122041	0.720485	1963-05-08 09:00:00	1660	Clarence River Basin	22333.9	NorthernRivers	7.43265	Upstream	0.446727
206018	In-channel fresh	206018-In-channel fresh	14	flood_5.xlsx	3.993	0.860703	1.20076	1963-05-08 09:00:00	894	Macleay River Basin	11415.6	NorthernRivers	7.8314	Upstream	0.1815
208005	In-channel fresh	208005-In-channel fresh	51	flood_9.xlsx	2.565	0.936442	1.27708	1963-05-08 09:00:00	1870	Manning River Basin	8171.1	HunterCentralRivers	22.8855	Midstream	0.116591
208008	Overbank flood	208008-Overbank flood	2	flood_10.xlsx	2.565	0.936442	1.27708	1963-05-08 09:00:00	207	Manning River Basin	8171.1	HunterCentralRivers	2.53332	Upstream	0.116591
210001	In-channel fresh	210001-In-channel fresh	26	flood_32.xlsx	6.535	-0.842455	0.504705	1963-05-08 11:00:00	16400	Hunter River Basin	21412.2	HunterCentralRivers	76.5919	Downstream	0.297045
206014	High flow	206014-High flow	1	flood_1.xlsx	4.592	3.12138	1.80058	1963-05-08 13:00:00	376	Macleay River Basin	11415.6	NorthernRivers	3.29374	Upstream	0.208727
208004	In-channel fresh	208004-In-channel fresh	9	flood_17.xlsx	12.268	-1.33624	0.225167	1963-05-08 19:00:00	6560	Manning River Basin	8171.1	HunterCentralRivers	80.2829	Downstream	0.557636
204041	Overbank flood	204041-Overbank flood	23	flood_3.xlsx	20.938	-1.13044	0.280393	1963-05-09 04:00:00	1790	Clarence River Basin	22333.9	NorthernRivers	8.01473	Upstream	0.951727
208007	Overbank flood	208007-Overbank flood	2	flood_10.xlsx	3.657	-0.990546	0.487933	1963-05-09 08:00:00	218	Manning River Basin	8171.1	HunterCentralRivers	2.66794	Upstream	0.166227
210028	High flow	210028-High flow	15	flood_5.xlsx	4.383	-0.550385	0.536202	1963-05-09 08:00:00	1848	Hunter River Basin	21412.2	HunterCentralRivers	8.6306	Upstream	0.199227
216002	In-channel fresh	216002-In-channel fresh	23	flood_3.xlsx	9.548	1.27663	1.57248	1963-05-19 15:00:00	857	Clyde River Basin	3431.8	SouthernRivers	24.9723	Midstream	0.434
219013	In-channel fresh	219013-In-channel fresh	34	flood_4.xlsx	3.458	4.19698	2.1025	1963-05-19 18:00:00	460	Bega River Basin	2839.58	SouthernRivers	16.1996	Midstream	0.157182
219003	High flow	219003-High flow	14	flood_21.xlsx	3.465	3.14751	1.91256	1963-05-19 20:00:00	316	Bega River Basin	2839.58	SouthernRivers	11.1284	Midstream	0.1575
210028	In-channel fresh	210028-In-channel fresh	35	flood_13.xlsx	2.886	-0.346124	-0.62727	1963-05-20 09:00:00	1848	Hunter River Basin	21412.2	HunterCentralRivers	8.6306	Upstream	0.131182
217002	In-channel fresh	217002-In-channel fresh	40	flood_6.xlsx	5.332	-0.742401	0.842723	1963-05-20 22:00:00	1207	Moruya River Basin	1485.28	SouthernRivers	81.2642	Downstream	0.242364
212270	In-channel fresh	212270-In-channel fresh	12	flood_2.xlsx	5.011	0.686275	1.36935	1963-06-05 09:00:00	4560	Hawkesbury River Basin	22009.6	HawkesburyNepean	20.7183	Midstream	0.227773
219013	In-channel fresh	219013-In-channel fresh	45	flood_5.xlsx	3.649	-0.0271803	1.147	1963-06-05 12:00:00	460	Bega River Basin	2839.58	SouthernRivers	16.1996	Midstream	0.165864
210028	In-channel fresh	210028-In-channel fresh	46	flood_14.xlsx	2.668	-1.63421	-0.0668226	1963-06-06 09:00:00	1848	Hunter River Basin	21412.2	HunterCentralRivers	8.6306	Upstream	0.121273
203014	In-channel fresh	203014-In-channel fresh	80	flood_18.xlsx	5.358	4.09351	2.29045	1963-06-15	223	Richmond River Basin	7061.79	NorthernRivers	3.15784	Upstream	0.243545
210028	In-channel fresh	210028-In-channel fresh	57	flood_15.xlsx	2.616	-0.773317	0.292522	1963-06-17 08:00:00	1848	Hunter River Basin	21412.2	HunterCentralRivers	8.6306	Upstream	0.118909
210011	In-channel fresh	210011-In-channel fresh	95	flood_43.xlsx	3.059	2.96716	1.73681	1963-06-26	195.56	Hunter River Basin	21412.2	HunterCentralRivers	0.913311	Upstream	0.139045
210010	High flow	210010-High flow	17	flood_24.xlsx	5.952	-0.442901	0.717638	1963-06-26 09:00:00	997.5	Hunter River Basin	21412.2	HunterCentralRivers	4.65856	Upstream	0.270545
210028	In-channel fresh	210028-In-channel fresh	68	flood_16.xlsx	2.468	-1.16127	0.129511	1963-06-29 08:00:00	1848	Hunter River Basin	21412.2	HunterCentralRivers	8.6306	Upstream	0.112182
219003	In-channel fresh	219003-In-channel fresh	131	flood_40.xlsx	2.341	6.58826	2.36282	1963-07-04 18:00:00	316	Bega River Basin	2839.58	SouthernRivers	11.1284	Midstream	0.106409
210010	High flow	210010-High flow	18	flood_25.xlsx	5.558	0.201594	1.16382	1963-08-29 09:00:00	997.5	Hunter River Basin	21412.2	HunterCentralRivers	4.65856	Upstream	0.252636
212270	High flow	212270-High flow	0	flood_0.xlsx	5.471	0.535436	1.29282	1963-08-30 03:00:00	4560	Hawkesbury River Basin	22009.6	HawkesburyNepean	20.7183	Midstream	0.248682
210011	In-channel fresh	210011-In-channel fresh	96	flood_44.xlsx	2.732	8.8275	3.04667	1963-08-30 09:00:00	195.56	Hunter River Basin	21412.2	HunterCentralRivers	0.913311	Upstream	0.124182
210028	In-channel fresh	210028-In-channel fresh	72	flood_17.xlsx	2.625	-1.20468	0.106888	1963-09-01 08:00:00	1848	Hunter River Basin	21412.2	HunterCentralRivers	8.6306	Upstream	0.119318
208007	In-channel fresh	208007-In-channel fresh	93	flood_25.xlsx	2.041	0.116965	1.0493	1963-09-26 08:00:00	218	Manning River Basin	8171.1	HunterCentralRivers	2.66794	Upstream	0.0927727
210010	In-channel fresh	210010-In-channel fresh	164	flood_68.xlsx	4.979	-1.19233	0.436204	1963-09-26 09:00:00	997.5	Hunter River Basin	21412.2	HunterCentralRivers	4.65856	Upstream	0.226318
210028	In-channel fresh	210028-In-channel fresh	73	flood_18.xlsx	2.489	-1.48439	-0.228328	1963-09-27 09:00:00	1848	Hunter River Basin	21412.2	HunterCentralRivers	8.6306	Upstream	0.113136
201005	In-channel fresh	201005-In-channel fresh	138	flood_32.xlsx	2.776	1.46079	1.44901	1963-12-09 10:00:00	111	Tweed River Basin	1085.5	NorthernRivers	10.2257	Midstream	0.126182
219003	In-channel fresh	219003-In-channel fresh	132	flood_41.xlsx	2.471	-0.489675	0.479917	1963-12-09 20:00:00	316	Bega River Basin	2839.58	SouthernRivers	11.1284	Midstream	0.112318
203014	In-channel fresh	203014-In-channel fresh	81	flood_19.xlsx	5.725	1.93654	1.68745	1963-12-10 09:00:00	223	Richmond River Basin	7061.79	NorthernRivers	3.15784	Upstream	0.260227
210028	In-channel fresh	210028-In-channel fresh	74	flood_19.xlsx	2.428	0.324	-0.637901	1963-12-13 09:00:00	1848	Hunter River Basin	21412.2	HunterCentralRivers	8.6306	Upstream	0.110364
208008	In-channel fresh	208008-In-channel fresh	113	flood_21.xlsx	1.381	1.18382	1.52007	1963-12-17 09:00:00	207	Manning River Basin	8171.1	HunterCentralRivers	2.53332	Upstream	0.0627727
210011	In-channel fresh	210011-In-channel fresh	97	flood_45.xlsx	2.871	8.6859	2.85521	1963-12-17 12:00:00	195.56	Hunter River Basin	21412.2	HunterCentralRivers	0.913311	Upstream	0.1305
206018	In-channel fresh	206018-In-channel fresh	15	flood_6.xlsx	3.992	4.89026	2.2609	1964-01-14 17:00:00	894	Macleay River Basin	11415.6	NorthernRivers	7.8314	Upstream	0.181455
203014	In-channel fresh	203014-In-channel fresh	83	flood_20.xlsx	6.073	2.64916	1.83556	1964-03-09 14:00:00	223	Richmond River Basin	7061.79	NorthernRivers	3.15784	Upstream	0.276045
204004	In-channel fresh	204004-In-channel fresh	0	flood_0.xlsx	6.645	2.78477	1.81262	1964-03-09 16:00:00	7800	Clarence River Basin	22333.9	NorthernRivers	34.9245	Midstream	0.302045
204041	Overbank flood	204041-Overbank flood	34	flood_4.xlsx	16.616	-1.07531	0.661972	1964-03-10 22:00:00	1790	Clarence River Basin	22333.9	NorthernRivers	8.01473	Upstream	0.755273
203014	In-channel fresh	203014-In-channel fresh	84	flood_21.xlsx	6.938	0.625058	1.31889	1964-03-27 03:00:00	223	Richmond River Basin	7061.79	NorthernRivers	3.15784	Upstream	0.315364
201005	High flow	201005-High flow	86	flood_8.xlsx	4.068	1.09784	1.0597	1964-03-27 14:00:00	111	Tweed River Basin	1085.5	NorthernRivers	10.2257	Midstream	0.184909
208008	In-channel fresh	208008-In-channel fresh	114	flood_22.xlsx	1.382	-0.351684	0.901909	1964-04-21 09:00:00	207	Manning River Basin	8171.1	HunterCentralRivers	2.53332	Upstream	0.0628182
210028	In-channel fresh	210028-In-channel fresh	76	flood_20.xlsx	2.804	-1.24008	0.150806	1964-04-22 09:00:00	1848	Hunter River Basin	21412.2	HunterCentralRivers	8.6306	Upstream	0.127455
203014	In-channel fresh	203014-In-channel fresh	85	flood_22.xlsx	5.153	-0.00154581	1.12394	1964-04-22 11:00:00	223	Richmond River Basin	7061.79	NorthernRivers	3.15784	Upstream	0.234227
219003	High flow	219003-High flow	15	flood_22.xlsx	3.418	2.24752	1.15083	1964-04-22 12:00:00	316	Bega River Basin	2839.58	SouthernRivers	11.1284	Midstream	0.155364
219006	In-channel fresh	219006-In-channel fresh	34	flood_6.xlsx	3.506	3.41757	1.56779	1964-04-22 13:00:00	83	Bega River Basin	2839.58	SouthernRivers	2.92296	Upstream	0.159364
219013	High flow	219013-High flow	19	flood_5.xlsx	4.453	1.73366	1.28426	1964-04-22 16:00:00	460	Bega River Basin	2839.58	SouthernRivers	16.1996	Midstream	0.202409
201005	In-channel fresh	201005-In-channel fresh	142	flood_36.xlsx	3.211	2.3964	1.49562	1964-04-22 23:00:00	111	Tweed River Basin	1085.5	NorthernRivers	10.2257	Midstream	0.145955
204041	In-channel fresh	204041-In-channel fresh	92	flood_8.xlsx	7.976	-1.36681	0.564698	1964-04-23 03:00:00	1790	Clarence River Basin	22333.9	NorthernRivers	8.01473	Upstream	0.362545
201005	In-channel fresh	201005-In-channel fresh	143	flood_37.xlsx	2.653	11.8788	3.27405	1964-05-31 12:00:00	111	Tweed River Basin	1085.5	NorthernRivers	10.2257	Midstream	0.120591
210010	In-channel fresh	210010-In-channel fresh	165	flood_69.xlsx	4.535	0.201712	1.01596	1964-06-10 09:00:00	997.5	Hunter River Basin	21412.2	HunterCentralRivers	4.65856	Upstream	0.206136
210011	In-channel fresh	210011-In-channel fresh	98	flood_46.xlsx	3.77	3.74764	1.91725	1964-06-10 13:00:00	195.56	Hunter River Basin	21412.2	HunterCentralRivers	0.913311	Upstream	0.171364
210055	In-channel fresh	210055-In-channel fresh	1	flood_1.xlsx	4.554	-0.271879	0.673331	1964-06-11 08:00:00	4530	Hunter River Basin	21412.2	HunterCentralRivers	21.1562	Midstream	0.207
210004	In-channel fresh	210004-In-channel fresh	10	flood_18.xlsx	4.449	-0.359125	0.663623	1964-06-11 09:00:00	1672	Hunter River Basin	21412.2	HunterCentralRivers	7.80863	Upstream	0.202227
210028	High flow	210028-High flow	16	flood_6.xlsx	4.637	-0.452719	0.633023	1964-06-11 09:00:00	1848	Hunter River Basin	21412.2	HunterCentralRivers	8.6306	Upstream	0.210773
210001	High flow	210001-High flow	6	flood_14.xlsx	11.921	-0.4459	0.797455	1964-06-11 11:00:00	16400	Hunter River Basin	21412.2	HunterCentralRivers	76.5919	Downstream	0.541864
212250	Overbank flood	212250-Overbank flood	0	flood_0.xlsx	5.565	0.171454	1.1011	1964-06-11 14:00:00	1450	Hawkesbury River Basin	22009.6	HawkesburyNepean	6.58805	Upstream	0.252955
212270	High flow	212270-High flow	1	flood_1.xlsx	7.092	0.694286	1.19231	1964-06-12 02:00:00	4560	Hawkesbury River Basin	22009.6	HawkesburyNepean	20.7183	Midstream	0.322364
208008	In-channel fresh	208008-In-channel fresh	115	flood_23.xlsx	1.019	2.76434	1.85197	1964-06-13 09:00:00	207	Manning River Basin	8171.1	HunterCentralRivers	2.53332	Upstream	0.0463182
219003	In-channel fresh	219003-In-channel fresh	137	flood_46.xlsx	2.576	-0.0790948	0.754764	1964-08-25 10:00:00	316	Bega River Basin	2839.58	SouthernRivers	11.1284	Midstream	0.117091
218005	In-channel fresh	218005-In-channel fresh	0	flood_0.xlsx	3.018	-0.163586	0.762854	1964-08-25 13:00:00	920	Tuross River Basin	2163.82	SouthernRivers	42.5175	Midstream	0.137182
219013	In-channel fresh	219013-In-channel fresh	50	flood_7.xlsx	2.837	0.0256573	0.884013	1964-08-25 14:00:00	460	Bega River Basin	2839.58	SouthernRivers	16.1996	Midstream	0.128955
201005	Overbank flood	201005-Overbank flood	67	flood_7.xlsx	6.176	1.42546	1.64008	1965-07-20 12:00:00	111	Tweed River Basin	1085.5	NorthernRivers	10.2257	Midstream	0.280727
201001	In-channel fresh	201001-In-channel fresh	12	flood_2.xlsx	6.15	2.8227	1.98345	1965-07-20 20:00:00	213	Tweed River Basin	1085.5	NorthernRivers	19.6223	Midstream	0.279545
204002	High flow	204002-High flow	0	flood_0.xlsx	10.266	1.2438	1.45378	1965-07-21 02:00:00	4550	Clarence River Basin	22333.9	NorthernRivers	20.3726	Midstream	0.466636
208002	In-channel fresh	208002-In-channel fresh	0	flood_0.xlsx	3.442	0.286234	0.935145	1965-07-21 15:00:00	52	Manning River Basin	8171.1	HunterCentralRivers	0.636389	Upstream	0.156455
204041	In-channel fresh	204041-In-channel fresh	2	flood_10.xlsx	7.813	-0.125788	1.07623	1965-07-21 20:00:00	1790	Clarence River Basin	22333.9	NorthernRivers	8.01473	Upstream	0.355136
201005	In-channel fresh	201005-In-channel fresh	144	flood_38.xlsx	2.697	4.81925	1.77835	1965-12-07 17:00:00	111	Tweed River Basin	1085.5	NorthernRivers	10.2257	Midstream	0.122591
204002	In-channel fresh	204002-In-channel fresh	0	flood_0.xlsx	5.483	0.785331	1.14089	1965-12-09 10:00:00	4550	Clarence River Basin	22333.9	NorthernRivers	20.3726	Midstream	0.249227
210006	In-channel fresh	210006-In-channel fresh	279	flood_35.xlsx	2.142	-0.66525	0.695466	1965-12-10 08:00:00	3340	Hunter River Basin	21412.2	HunterCentralRivers	15.5986	Midstream	0.0973636
201005	In-channel fresh	201005-In-channel fresh	145	flood_39.xlsx	2.654	9.97306	2.8509	1965-12-15 06:00:00	111	Tweed River Basin	1085.5	NorthernRivers	10.2257	Midstream	0.120636
210006	In-channel fresh	210006-In-channel fresh	290	flood_36.xlsx	2.637	1.48701	1.61044	1965-12-16 09:00:00	3340	Hunter River Basin	21412.2	HunterCentralRivers	15.5986	Midstream	0.119864
201005	High flow	201005-High flow	13	flood_13.xlsx	3.842	4.89072	2.1991	1966-06-10 17:00:00	111	Tweed River Basin	1085.5	NorthernRivers	10.2257	Midstream	0.174636
203014	High flow	203014-High flow	31	flood_19.xlsx	9.362	0.527054	1.43452	1966-06-11 09:00:00	223	Richmond River Basin	7061.79	NorthernRivers	3.15784	Upstream	0.425545
210006	In-channel fresh	210006-In-channel fresh	312	flood_38.xlsx	1.974	-1.38834	-0.476643	1966-09-04 09:00:00	3340	Hunter River Basin	21412.2	HunterCentralRivers	15.5986	Midstream	0.0897273
210006	In-channel fresh	210006-In-channel fresh	323	flood_39.xlsx	2.59	1.17208	1.36241	1966-10-14 09:00:00	3340	Hunter River Basin	21412.2	HunterCentralRivers	15.5986	Midstream	0.117727
210006	In-channel fresh	210006-In-channel fresh	335	flood_40.xlsx	2.03	0.678792	1.18296	1966-10-28 09:00:00	3340	Hunter River Basin	21412.2	HunterCentralRivers	15.5986	Midstream	0.0922727
201005	In-channel fresh	201005-In-channel fresh	147	flood_40.xlsx	2.975	3.82571	1.83882	1966-11-08 01:00:00	111	Tweed River Basin	1085.5	NorthernRivers	10.2257	Midstream	0.135227
203014	In-channel fresh	203014-In-channel fresh	88	flood_25.xlsx	5.9	4.70149	2.38486	1966-11-08 21:00:00	223	Richmond River Basin	7061.79	NorthernRivers	3.15784	Upstream	0.268182
210006	In-channel fresh	210006-In-channel fresh	346	flood_41.xlsx	2.821	-0.2449	1.05653	1966-11-09 09:00:00	3340	Hunter River Basin	21412.2	HunterCentralRivers	15.5986	Midstream	0.128227
217002	In-channel fresh	217002-In-channel fresh	41	flood_7.xlsx	6.972	0.177895	1.09271	1966-11-09 18:00:00	1207	Moruya River Basin	1485.28	SouthernRivers	81.2642	Downstream	0.316909
216002	In-channel fresh	216002-In-channel fresh	33	flood_4.xlsx	8.497	-0.546597	0.654004	1966-11-09 19:00:00	857	Clyde River Basin	3431.8	SouthernRivers	24.9723	Midstream	0.386227
219003	High flow	219003-High flow	16	flood_23.xlsx	3.083	1.44116	1.2822	1966-11-10 01:00:00	316	Bega River Basin	2839.58	SouthernRivers	11.1284	Midstream	0.140136
218005	High flow	218005-High flow	0	flood_0.xlsx	5.331	0.187271	1.01575	1966-11-10 04:00:00	920	Tuross River Basin	2163.82	SouthernRivers	42.5175	Midstream	0.242318
219013	High flow	219013-High flow	20	flood_6.xlsx	4.941	1.21435	1.42388	1966-11-10 06:00:00	460	Bega River Basin	2839.58	SouthernRivers	16.1996	Midstream	0.224591
201005	High flow	201005-High flow	14	flood_14.xlsx	3.9	0.878392	1.43933	1967-01-30 01:00:00	111	Tweed River Basin	1085.5	NorthernRivers	10.2257	Midstream	0.177273
204004	In-channel fresh	204004-In-channel fresh	1	flood_1.xlsx	8.018	5.35048	2.24028	1967-01-30 12:00:00	7800	Clarence River Basin	22333.9	NorthernRivers	34.9245	Midstream	0.364455
204041	Overbank flood	204041-Overbank flood	35	flood_5.xlsx	15.227	-1.02269	0.698825	1967-01-31 20:00:00	1790	Clarence River Basin	22333.9	NorthernRivers	8.01473	Upstream	0.692136
201005	In-channel fresh	201005-In-channel fresh	150	flood_43.xlsx	2.877	4.4075	1.86743	1967-02-23 23:00:00	111	Tweed River Basin	1085.5	NorthernRivers	10.2257	Midstream	0.130773
208003	In-channel fresh	208003-In-channel fresh	13	flood_20.xlsx	7.674	-0.506158	0.987194	1967-03-08 09:00:00	1610	Manning River Basin	8171.1	HunterCentralRivers	19.7036	Midstream	0.348818
208008	High flow	208008-High flow	61	flood_8.xlsx	1.543	0.739662	1.3858	1967-03-09 08:00:00	207	Manning River Basin	8171.1	HunterCentralRivers	2.53332	Upstream	0.0701364
208007	High flow	208007-High flow	45	flood_5.xlsx	2.705	2.57659	1.85642	1967-03-09 09:00:00	218	Manning River Basin	8171.1	HunterCentralRivers	2.66794	Upstream	0.122955
210006	High flow	210006-High flow	9	flood_17.xlsx	3.789	1.3563	1.57764	1967-03-09 09:00:00	3340	Hunter River Basin	21412.2	HunterCentralRivers	15.5986	Midstream	0.172227
210010	Overbank flood	210010-Overbank flood	9	flood_17.xlsx	7.468	1.95438	1.77386	1967-03-09 10:00:00	997.5	Hunter River Basin	21412.2	HunterCentralRivers	4.65856	Upstream	0.339455
201005	High flow	201005-High flow	15	flood_15.xlsx	4.847	0.450222	1.18999	1967-03-15 14:00:00	111	Tweed River Basin	1085.5	NorthernRivers	10.2257	Midstream	0.220318
204041	In-channel fresh	204041-In-channel fresh	13	flood_11.xlsx	8.863	-0.230841	0.968052	1967-03-18 18:00:00	1790	Clarence River Basin	22333.9	NorthernRivers	8.01473	Upstream	0.402864
203014	High flow	203014-High flow	33	flood_20.xlsx	9.613	-0.496402	1.01498	1967-03-18 23:00:00	223	Richmond River Basin	7061.79	NorthernRivers	3.15784	Upstream	0.436955
204002	High flow	204002-High flow	1	flood_1.xlsx	9.819	1.48775	1.61593	1967-03-19 02:00:00	4550	Clarence River Basin	22333.9	NorthernRivers	20.3726	Midstream	0.446318
210010	In-channel fresh	210010-In-channel fresh	167	flood_70.xlsx	3.661	-0.598163	0.718939	1967-04-02 11:00:00	997.5	Hunter River Basin	21412.2	HunterCentralRivers	4.65856	Upstream	0.166409
203014	In-channel fresh	203014-In-channel fresh	89	flood_26.xlsx	4.973	1.58874	1.69997	1967-04-10 14:00:00	223	Richmond River Basin	7061.79	NorthernRivers	3.15784	Upstream	0.226045
203014	In-channel fresh	203014-In-channel fresh	90	flood_27.xlsx	5.838	1.491	1.56148	1967-05-07 16:00:00	223	Richmond River Basin	7061.79	NorthernRivers	3.15784	Upstream	0.265364
201001	High flow	201001-High flow	0	flood_0.xlsx	8.249	2.45082	1.75451	1967-06-12 06:00:00	213	Tweed River Basin	1085.5	NorthernRivers	19.6223	Midstream	0.374955
201005	Overbank flood	201005-Overbank flood	2	flood_10.xlsx	6.322	-0.730061	0.657666	1967-06-12 09:00:00	111	Tweed River Basin	1085.5	NorthernRivers	10.2257	Midstream	0.287364
203014	High flow	203014-High flow	34	flood_21.xlsx	9.256	-1.56091	0.037936	1967-06-12 19:00:00	223	Richmond River Basin	7061.79	NorthernRivers	3.15784	Upstream	0.420727
204002	Overbank flood	204002-Overbank flood	0	flood_0.xlsx	11.61	0.177455	0.895049	1967-06-12 20:00:00	4550	Clarence River Basin	22333.9	NorthernRivers	20.3726	Midstream	0.527727
204001	In-channel fresh	204001-In-channel fresh	26	flood_5.xlsx	10.481	0.375041	1.10741	1967-06-13 18:00:00	1660	Clarence River Basin	22333.9	NorthernRivers	7.43265	Upstream	0.476409
206014	In-channel fresh	206014-In-channel fresh	34	flood_8.xlsx	3.487	2.12065	1.50606	1967-06-13 19:00:00	376	Macleay River Basin	11415.6	NorthernRivers	3.29374	Upstream	0.1585
204004	High flow	204004-High flow	1	flood_1.xlsx	11.697	0.277771	1.20503	1967-06-14 01:00:00	7800	Clarence River Basin	22333.9	NorthernRivers	34.9245	Midstream	0.531682
208007	In-channel fresh	208007-In-channel fresh	94	flood_26.xlsx	2.127	-1.15397	0.175455	1967-06-14 09:00:00	218	Manning River Basin	8171.1	HunterCentralRivers	2.66794	Upstream	0.0966818
204041	Overbank flood	204041-Overbank flood	36	flood_6.xlsx	22.453	-1.3135	0.416471	1967-06-14 12:00:00	1790	Clarence River Basin	22333.9	NorthernRivers	8.01473	Upstream	1.02059
210010	In-channel fresh	210010-In-channel fresh	168	flood_71.xlsx	4.21	-1.14956	0.485995	1967-06-18 10:00:00	997.5	Hunter River Basin	21412.2	HunterCentralRivers	4.65856	Upstream	0.191364
201005	High flow	201005-High flow	26	flood_25.xlsx	5.117	3.87959	1.93668	1967-06-22 09:00:00	111	Tweed River Basin	1085.5	NorthernRivers	10.2257	Midstream	0.232591
208008	In-channel fresh	208008-In-channel fresh	116	flood_24.xlsx	1.089	0.646991	1.24631	1967-06-22 09:00:00	207	Manning River Basin	8171.1	HunterCentralRivers	2.53332	Upstream	0.0495
204002	In-channel fresh	204002-In-channel fresh	1	flood_1.xlsx	5.603	-0.916279	0.437142	1967-06-23 03:00:00	4550	Clarence River Basin	22333.9	NorthernRivers	20.3726	Midstream	0.254682
203014	High flow	203014-High flow	37	flood_24.xlsx	7.904	-1.38424	0.553883	1967-06-23 06:00:00	223	Richmond River Basin	7061.79	NorthernRivers	3.15784	Upstream	0.359273
210006	In-channel fresh	210006-In-channel fresh	357	flood_42.xlsx	2.607	-0.173327	1.0747	1967-06-23 09:00:00	3340	Hunter River Basin	21412.2	HunterCentralRivers	15.5986	Midstream	0.1185
210028	In-channel fresh	210028-In-channel fresh	77	flood_21.xlsx	2.755	-1.17529	0.397813	1967-06-24 08:00:00	1848	Hunter River Basin	21412.2	HunterCentralRivers	8.6306	Upstream	0.125227
204041	In-channel fresh	204041-In-channel fresh	19	flood_13.xlsx	9.516	-1.36395	0.233378	1967-06-24 13:00:00	1790	Clarence River Basin	22333.9	NorthernRivers	8.01473	Upstream	0.432545
203010	In-channel fresh	203010-In-channel fresh	0	flood_0.xlsx	6.163	1.01492	1.31555	1967-06-26 05:00:00	179	Richmond River Basin	7061.79	NorthernRivers	2.53477	Upstream	0.280136
210010	In-channel fresh	210010-In-channel fresh	170	flood_73.xlsx	5.07	-0.327766	1.04425	1967-06-28 03:00:00	997.5	Hunter River Basin	21412.2	HunterCentralRivers	4.65856	Upstream	0.230455
204041	In-channel fresh	204041-In-channel fresh	20	flood_14.xlsx	9.193	-1.1935	0.376593	1967-06-30 06:00:00	1790	Clarence River Basin	22333.9	NorthernRivers	8.01473	Upstream	0.417864
208008	High flow	208008-High flow	62	flood_9.xlsx	1.77	2.32374	1.82475	1967-08-06 09:00:00	207	Manning River Basin	8171.1	HunterCentralRivers	2.53332	Upstream	0.0804545
210011	High flow	210011-High flow	39	flood_5.xlsx	4.274	13.9326	3.28751	1967-08-06 12:00:00	195.56	Hunter River Basin	21412.2	HunterCentralRivers	0.913311	Upstream	0.194273
210010	Overbank flood	210010-Overbank flood	10	flood_18.xlsx	7.825	4.62684	2.38684	1967-08-06 13:00:00	997.5	Hunter River Basin	21412.2	HunterCentralRivers	4.65856	Upstream	0.355682
203014	High flow	203014-High flow	38	flood_25.xlsx	7.94	1.35912	1.66879	1967-08-06 18:00:00	223	Richmond River Basin	7061.79	NorthernRivers	3.15784	Upstream	0.360909
212250	Overbank flood	212250-Overbank flood	8	flood_3.xlsx	5.662	3.69047	1.97549	1967-08-06 23:00:00	1450	Hawkesbury River Basin	22009.6	HawkesburyNepean	6.58805	Upstream	0.257364
212270	In-channel fresh	212270-In-channel fresh	23	flood_3.xlsx	3.781	0.508332	1.27592	1967-08-07 04:00:00	4560	Hawkesbury River Basin	22009.6	HawkesburyNepean	20.7183	Midstream	0.171864
210028	High flow	210028-High flow	17	flood_7.xlsx	4.116	0.237683	1.16589	1967-08-07 08:00:00	1848	Hunter River Basin	21412.2	HunterCentralRivers	8.6306	Upstream	0.187091
210001	In-channel fresh	210001-In-channel fresh	27	flood_33.xlsx	6.663	1.62252	1.55015	1967-08-07 10:00:00	16400	Hunter River Basin	21412.2	HunterCentralRivers	76.5919	Downstream	0.302864
212202	In-channel fresh	212202-In-channel fresh	1	flood_1.xlsx	6.611	0.793917	1.38139	1967-08-08	1760	Hawkesbury River Basin	22009.6	HawkesburyNepean	7.99653	Upstream	0.3005
218005	In-channel fresh	218005-In-channel fresh	1	flood_1.xlsx	2.924	0.61493	1.26506	1967-08-08	920	Tuross River Basin	2163.82	SouthernRivers	42.5175	Midstream	0.132909
219003	In-channel fresh	219003-In-channel fresh	138	flood_47.xlsx	2.431	2.75989	1.79651	1967-08-08	316	Bega River Basin	2839.58	SouthernRivers	11.1284	Midstream	0.1105
219013	In-channel fresh	219013-In-channel fresh	51	flood_8.xlsx	2.924	1.86385	1.58944	1967-08-08	460	Bega River Basin	2839.58	SouthernRivers	16.1996	Midstream	0.132909
219003	In-channel fresh	219003-In-channel fresh	139	flood_48.xlsx	2.329	2.48235	1.8886	1967-09-05 11:00:00	316	Bega River Basin	2839.58	SouthernRivers	11.1284	Midstream	0.105864
212270	In-channel fresh	212270-In-channel fresh	45	flood_5.xlsx	4.206	-1.08418	0.549135	1967-09-05 12:00:00	4560	Hawkesbury River Basin	22009.6	HawkesburyNepean	20.7183	Midstream	0.191182
210010	High flow	210010-High flow	19	flood_26.xlsx	5.406	2.42533	1.85072	1967-09-07 04:00:00	997.5	Hunter River Basin	21412.2	HunterCentralRivers	4.65856	Upstream	0.245727
208008	In-channel fresh	208008-In-channel fresh	117	flood_25.xlsx	1.167	0.679383	1.23769	1967-09-07 09:00:00	207	Manning River Basin	8171.1	HunterCentralRivers	2.53332	Upstream	0.0530455
210028	In-channel fresh	210028-In-channel fresh	78	flood_22.xlsx	2.688	-1.26223	-0.083693	1967-09-08 08:00:00	1848	Hunter River Basin	21412.2	HunterCentralRivers	8.6306	Upstream	0.122182
210022	In-channel fresh	210022-In-channel fresh	72	flood_8.xlsx	4.718	1.82727	1.72509	1967-10-21 08:00:00	205	Hunter River Basin	21412.2	HunterCentralRivers	0.957398	Upstream	0.214455
208005	In-channel fresh	208005-In-channel fresh	2	flood_10.xlsx	2.344	0.356738	1.24402	1967-10-21 09:00:00	1870	Manning River Basin	8171.1	HunterCentralRivers	22.8855	Midstream	0.106545
208008	Overbank flood	208008-Overbank flood	3	flood_11.xlsx	2.344	0.356738	1.24402	1967-10-21 09:00:00	207	Manning River Basin	8171.1	HunterCentralRivers	2.53332	Upstream	0.106545
210011	Overbank flood	210011-Overbank flood	8	flood_5.xlsx	5.79	4.08209	2.14076	1967-10-21 10:00:00	195.56	Hunter River Basin	21412.2	HunterCentralRivers	0.913311	Upstream	0.263182
210010	Overbank flood	210010-Overbank flood	11	flood_19.xlsx	9.397	0.846632	1.47246	1967-10-21 16:00:00	997.5	Hunter River Basin	21412.2	HunterCentralRivers	4.65856	Upstream	0.427136
208006	In-channel fresh	208006-In-channel fresh	16	flood_16.xlsx	2.429	-0.327279	0.867909	1967-10-22 07:00:00	630	Manning River Basin	8171.1	HunterCentralRivers	7.7101	Upstream	0.110409
208003	In-channel fresh	208003-In-channel fresh	14	flood_21.xlsx	8.772	0.327655	1.1838	1967-10-22 08:00:00	1610	Manning River Basin	8171.1	HunterCentralRivers	19.7036	Midstream	0.398727
208004	In-channel fresh	208004-In-channel fresh	10	flood_18.xlsx	12.399	0.137202	0.965315	1967-10-22 08:00:00	6560	Manning River Basin	8171.1	HunterCentralRivers	80.2829	Downstream	0.563591
208007	High flow	208007-High flow	49	flood_6.xlsx	2.722	-0.423342	0.698632	1967-10-22 08:00:00	218	Manning River Basin	8171.1	HunterCentralRivers	2.66794	Upstream	0.123727
210056	In-channel fresh	210056-In-channel fresh	1	flood_1.xlsx	3.089	1.50356	1.59705	1967-10-22 08:00:00	3090	Hunter River Basin	21412.2	HunterCentralRivers	14.431	Midstream	0.140409
210001	In-channel fresh	210001-In-channel fresh	28	flood_34.xlsx	6.697	2.09026	1.73762	1968-01-06 11:00:00	16400	Hunter River Basin	21412.2	HunterCentralRivers	76.5919	Downstream	0.304409
201900	In-channel fresh	201900-In-channel fresh	0	flood_0.xlsx	6.452	0.177211	0.735636	1968-01-11 10:00:00	275	Tweed River Basin	1085.5	NorthernRivers	25.3339	Midstream	0.293273
209002	High flow	209002-High flow	0	flood_0.xlsx	4.868	0.851346	1.14731	1968-01-12 08:00:00	156	Karuah River Basin	4482.89	HunterCentralRivers	3.4799	Upstream	0.221273
210056	High flow	210056-High flow	1	flood_1.xlsx	5.13	0.283166	0.976838	1968-01-12 08:00:00	3090	Hunter River Basin	21412.2	HunterCentralRivers	14.431	Midstream	0.233182
208003	In-channel fresh	208003-In-channel fresh	15	flood_22.xlsx	7.633	-1.22886	0.280273	1968-01-12 09:00:00	1610	Manning River Basin	8171.1	HunterCentralRivers	19.7036	Midstream	0.346955
208008	High flow	208008-High flow	2	flood_10.xlsx	1.812	-1.24836	0.220493	1968-01-12 09:00:00	207	Manning River Basin	8171.1	HunterCentralRivers	2.53332	Upstream	0.0823636
201005	High flow	201005-High flow	27	flood_26.xlsx	4.183	-0.0629733	0.697322	1968-01-12 12:00:00	111	Tweed River Basin	1085.5	NorthernRivers	10.2257	Midstream	0.190136
210011	High flow	210011-High flow	40	flood_6.xlsx	4.107	-0.929903	0.602425	1968-01-12 16:00:00	195.56	Hunter River Basin	21412.2	HunterCentralRivers	0.913311	Upstream	0.186682
203010	In-channel fresh	203010-In-channel fresh	12	flood_2.xlsx	7.513	3.49367	2.0853	1968-01-12 17:00:00	179	Richmond River Basin	7061.79	NorthernRivers	2.53477	Upstream	0.3415
210010	Overbank flood	210010-Overbank flood	13	flood_20.xlsx	8.194	-1.02988	0.515519	1968-01-13 03:00:00	997.5	Hunter River Basin	21412.2	HunterCentralRivers	4.65856	Upstream	0.372455
208006	In-channel fresh	208006-In-channel fresh	17	flood_17.xlsx	2.943	-1.53234	-0.435739	1968-01-13 07:00:00	630	Manning River Basin	8171.1	HunterCentralRivers	7.7101	Upstream	0.133773
210061	In-channel fresh	210061-In-channel fresh	23	flood_3.xlsx	3.625	0.787276	1.30069	1968-01-13 07:00:00	302	Hunter River Basin	21412.2	HunterCentralRivers	1.41041	Upstream	0.164773
204002	In-channel fresh	204002-In-channel fresh	12	flood_2.xlsx	7.105	-0.343069	0.935335	1968-01-13 08:00:00	4550	Clarence River Basin	22333.9	NorthernRivers	20.3726	Midstream	0.322955
208004	High flow	208004-High flow	1	flood_1.xlsx	14.627	0.167399	0.876042	1968-01-13 08:00:00	6560	Manning River Basin	8171.1	HunterCentralRivers	80.2829	Downstream	0.664864
210055	In-channel fresh	210055-In-channel fresh	12	flood_2.xlsx	4.494	-1.00003	0.372579	1968-01-13 08:00:00	4530	Hunter River Basin	21412.2	HunterCentralRivers	21.1562	Midstream	0.204273
204041	High flow	204041-High flow	12	flood_2.xlsx	12.572	-0.644488	0.782564	1968-01-13 19:00:00	1790	Clarence River Basin	22333.9	NorthernRivers	8.01473	Upstream	0.571455
208011	In-channel fresh	208011-In-channel fresh	0	flood_0.xlsx	5.192	-1.05692	0.0450544	1968-01-13 23:00:00	1790	Manning River Basin	8171.1	HunterCentralRivers	21.9065	Midstream	0.236
210006	Overbank flood	210006-Overbank flood	6	flood_14.xlsx	4.191	-1.23143	-0.210384	1968-01-14 08:00:00	3340	Hunter River Basin	21412.2	HunterCentralRivers	15.5986	Midstream	0.1905
210001	In-channel fresh	210001-In-channel fresh	29	flood_35.xlsx	6.128	-1.32677	0.0630542	1968-01-14 10:00:00	16400	Hunter River Basin	21412.2	HunterCentralRivers	76.5919	Downstream	0.278545
210028	In-channel fresh	210028-In-channel fresh	79	flood_23.xlsx	2.957	-0.603851	-0.770437	1968-01-15 08:00:00	1848	Hunter River Basin	21412.2	HunterCentralRivers	8.6306	Upstream	0.134409
209002	High flow	209002-High flow	1	flood_1.xlsx	4.633	3.47706	2.15059	1968-03-08 08:00:00	156	Karuah River Basin	4482.89	HunterCentralRivers	3.4799	Upstream	0.210591
210056	In-channel fresh	210056-In-channel fresh	112	flood_2.xlsx	2.736	0.292726	0.998503	1968-05-13 08:00:00	3090	Hunter River Basin	21412.2	HunterCentralRivers	14.431	Midstream	0.124364
210010	In-channel fresh	210010-In-channel fresh	173	flood_76.xlsx	4.894	3.88952	1.87497	1968-05-15 14:00:00	997.5	Hunter River Basin	21412.2	HunterCentralRivers	4.65856	Upstream	0.222455
210061	In-channel fresh	210061-In-channel fresh	34	flood_4.xlsx	3.251	0.381558	0.877158	1968-08-09 08:00:00	302	Hunter River Basin	21412.2	HunterCentralRivers	1.41041	Upstream	0.147773
203014	In-channel fresh	203014-In-channel fresh	95	flood_31.xlsx	7.499	3.37752	2.13947	1968-08-14 08:00:00	223	Richmond River Basin	7061.79	NorthernRivers	3.15784	Upstream	0.340864
210010	In-channel fresh	210010-In-channel fresh	174	flood_77.xlsx	3.667	3.50499	1.98438	1968-08-17	997.5	Hunter River Basin	21412.2	HunterCentralRivers	4.65856	Upstream	0.166682
210006	In-channel fresh	210006-In-channel fresh	379	flood_44.xlsx	2.147	-1.8711	-0.197622	1968-08-21 09:00:00	3340	Hunter River Basin	21412.2	HunterCentralRivers	15.5986	Midstream	0.0975909
210011	In-channel fresh	210011-In-channel fresh	103	flood_50.xlsx	3.452	17.2747	3.9194	1969-03-28 16:00:00	195.56	Hunter River Basin	21412.2	HunterCentralRivers	0.913311	Upstream	0.156909
208008	In-channel fresh	208008-In-channel fresh	120	flood_28.xlsx	1.05	1.18957	1.35078	1969-03-29 09:00:00	207	Manning River Basin	8171.1	HunterCentralRivers	2.53332	Upstream	0.0477273
219006	In-channel fresh	219006-In-channel fresh	35	flood_7.xlsx	3.208	7.98886	2.5352	1969-04-15 16:00:00	83	Bega River Basin	2839.58	SouthernRivers	2.92296	Upstream	0.145818
212013	In-channel fresh	212013-In-channel fresh	0	flood_0.xlsx	1.512	15.082	3.23814	1969-04-15 20:00:00	26	Hawkesbury River Basin	22009.6	HawkesburyNepean	0.118131	Upstream	0.0687273
212250	In-channel fresh	212250-In-channel fresh	23	flood_3.xlsx	2.51	-0.0938386	0.803692	1969-04-15 23:00:00	1450	Hawkesbury River Basin	22009.6	HawkesburyNepean	6.58805	Upstream	0.114091
212270	In-channel fresh	212270-In-channel fresh	56	flood_6.xlsx	5.117	0.336613	1.13	1969-04-16 04:00:00	4560	Hawkesbury River Basin	22009.6	HawkesburyNepean	20.7183	Midstream	0.232591
217002	In-channel fresh	217002-In-channel fresh	42	flood_8.xlsx	5.433	3.06893	1.90085	1969-04-16 04:00:00	1207	Moruya River Basin	1485.28	SouthernRivers	81.2642	Downstream	0.246955
219003	In-channel fresh	219003-In-channel fresh	143	flood_51.xlsx	2.532	2.87039	1.65486	1969-04-16 04:00:00	316	Bega River Basin	2839.58	SouthernRivers	11.1284	Midstream	0.115091
219013	High flow	219013-High flow	21	flood_7.xlsx	4.847	6.68929	2.47803	1969-04-16 07:00:00	460	Bega River Basin	2839.58	SouthernRivers	16.1996	Midstream	0.220318
218005	High flow	218005-High flow	1	flood_1.xlsx	4.694	3.3289	1.80882	1969-04-16 08:00:00	920	Tuross River Basin	2163.82	SouthernRivers	42.5175	Midstream	0.213364
201005	In-channel fresh	201005-In-channel fresh	159	flood_51.xlsx	2.534	0.0731729	0.891916	1969-05-13 05:00:00	111	Tweed River Basin	1085.5	NorthernRivers	10.2257	Midstream	0.115182
209002	Overbank flood	209002-Overbank flood	0	flood_0.xlsx	5.308	1.34874	1.60693	1969-06-21 08:00:00	156	Karuah River Basin	4482.89	HunterCentralRivers	3.4799	Upstream	0.241273
210079	High flow	210079-High flow	34	flood_4.xlsx	10.113	-0.292478	1.10032	1969-06-21 08:00:00	956	Hunter River Basin	21412.2	HunterCentralRivers	4.46475	Upstream	0.459682
208005	In-channel fresh	208005-In-channel fresh	3	flood_11.xlsx	2.262	0.826916	1.42957	1969-06-21 09:00:00	1870	Manning River Basin	8171.1	HunterCentralRivers	22.8855	Midstream	0.102818
208008	Overbank flood	208008-Overbank flood	4	flood_12.xlsx	2.262	0.826916	1.42957	1969-06-21 09:00:00	207	Manning River Basin	8171.1	HunterCentralRivers	2.53332	Upstream	0.102818
209003	High flow	209003-High flow	0	flood_0.xlsx	7.15	-0.0735009	1.18205	1969-06-21 09:00:00	974	Karuah River Basin	4482.89	HunterCentralRivers	21.7271	Midstream	0.325
210011	High flow	210011-High flow	41	flood_7.xlsx	5.462	7.5063	2.75248	1969-06-21 16:00:00	195.56	Hunter River Basin	21412.2	HunterCentralRivers	0.913311	Upstream	0.248273
210022	In-channel fresh	210022-In-channel fresh	73	flood_9.xlsx	4.447	6.47172	2.592	1969-06-21 18:00:00	205	Hunter River Basin	21412.2	HunterCentralRivers	0.957398	Upstream	0.202136
210010	Overbank flood	210010-Overbank flood	14	flood_21.xlsx	9.279	1.8284	1.7582	1969-06-22 02:00:00	997.5	Hunter River Basin	21412.2	HunterCentralRivers	4.65856	Upstream	0.421773
208007	In-channel fresh	208007-In-channel fresh	96	flood_28.xlsx	1.568	0.192192	0.905285	1969-06-22 08:00:00	218	Manning River Basin	8171.1	HunterCentralRivers	2.66794	Upstream	0.0712727
210028	In-channel fresh	210028-In-channel fresh	80	flood_24.xlsx	2.518	-1.35882	-0.0658029	1969-06-23 09:00:00	1848	Hunter River Basin	21412.2	HunterCentralRivers	8.6306	Upstream	0.114455
209002	High flow	209002-High flow	12	flood_2.xlsx	4.251	-0.36616	1.0297	1969-08-24 08:00:00	156	Karuah River Basin	4482.89	HunterCentralRivers	3.4799	Upstream	0.193227
210006	High flow	210006-High flow	11	flood_19.xlsx	3.195	1.21136	1.40581	1969-08-24 09:00:00	3340	Hunter River Basin	21412.2	HunterCentralRivers	15.5986	Midstream	0.145227
208015	In-channel fresh	208015-In-channel fresh	0	flood_0.xlsx	4.742	-0.218554	1.07549	1969-08-25 07:00:00	96	Manning River Basin	8171.1	HunterCentralRivers	1.17487	Upstream	0.215545
208003	In-channel fresh	208003-In-channel fresh	16	flood_23.xlsx	6.966	-1.24354	0.239833	1969-08-25 08:00:00	1610	Manning River Basin	8171.1	HunterCentralRivers	19.7036	Midstream	0.316636
208007	In-channel fresh	208007-In-channel fresh	97	flood_29.xlsx	1.559	-0.162401	0.802321	1969-08-25 08:00:00	218	Manning River Basin	8171.1	HunterCentralRivers	2.66794	Upstream	0.0708636
208008	In-channel fresh	208008-In-channel fresh	121	flood_29.xlsx	1.231	-0.136375	0.949956	1969-08-25 08:00:00	207	Manning River Basin	8171.1	HunterCentralRivers	2.53332	Upstream	0.0559545
209003	In-channel fresh	209003-In-channel fresh	0	flood_0.xlsx	4.702	-0.454871	0.863456	1969-08-25 09:00:00	974	Karuah River Basin	4482.89	HunterCentralRivers	21.7271	Midstream	0.213727
210010	In-channel fresh	210010-In-channel fresh	175	flood_78.xlsx	3.706	-0.27494	1.00318	1969-08-25 14:00:00	997.5	Hunter River Basin	21412.2	HunterCentralRivers	4.65856	Upstream	0.168455
204046	In-channel fresh	204046-In-channel fresh	0	flood_0.xlsx	1.85	-1.39953	0.205516	1969-08-26 21:00:00	1720	Clarence River Basin	22333.9	NorthernRivers	7.7013	Upstream	0.0840909
204041	In-channel fresh	204041-In-channel fresh	23	flood_17.xlsx	7.194	-1.35261	0.317576	1969-08-27 12:00:00	1790	Clarence River Basin	22333.9	NorthernRivers	8.01473	Upstream	0.327
206024	High flow	206024-High flow	0	flood_0.xlsx	4.147	-0.942174	-0.147911	1969-08-28 17:00:00	7930	Macleay River Basin	11415.6	NorthernRivers	69.4664	Downstream	0.1885
210028	In-channel fresh	210028-In-channel fresh	81	flood_25.xlsx	2.413	-1.15953	-0.236716	1969-08-29 07:00:00	1848	Hunter River Basin	21412.2	HunterCentralRivers	8.6306	Upstream	0.109682
210006	In-channel fresh	210006-In-channel fresh	390	flood_45.xlsx	2.183	1.39951	1.44825	1969-09-08 09:00:00	3340	Hunter River Basin	21412.2	HunterCentralRivers	15.5986	Midstream	0.0992273
204046	In-channel fresh	204046-In-channel fresh	334	flood_4.xlsx	1.81	1.51638	0.775049	1969-10-14 22:00:00	1720	Clarence River Basin	22333.9	NorthernRivers	7.7013	Upstream	0.0822727
210006	In-channel fresh	210006-In-channel fresh	401	flood_46.xlsx	2.144	0.408738	1.2582	1969-10-19 09:00:00	3340	Hunter River Basin	21412.2	HunterCentralRivers	15.5986	Midstream	0.0974545
203014	In-channel fresh	203014-In-channel fresh	96	flood_32.xlsx	5.226	0.666432	1.2124	1969-10-19 13:00:00	223	Richmond River Basin	7061.79	NorthernRivers	3.15784	Upstream	0.237545
210006	High flow	210006-High flow	13	flood_20.xlsx	3.352	-0.100298	0.888915	1969-10-31 09:00:00	3340	Hunter River Basin	21412.2	HunterCentralRivers	15.5986	Midstream	0.152364
212270	In-channel fresh	212270-In-channel fresh	2	flood_10.xlsx	3.997	-1.03326	0.548505	1969-11-01 05:00:00	4560	Hawkesbury River Basin	22009.6	HawkesburyNepean	20.7183	Midstream	0.181682
210006	Overbank flood	210006-Overbank flood	7	flood_15.xlsx	4.179	1.21709	1.39115	1969-11-07 09:00:00	3340	Hunter River Basin	21412.2	HunterCentralRivers	15.5986	Midstream	0.189955
210083	In-channel fresh	210083-In-channel fresh	0	flood_0.xlsx	6.619	-0.602148	0.324081	1969-11-08 23:00:00	13400	Hunter River Basin	21412.2	HunterCentralRivers	62.5812	Downstream	0.300864
212013	In-channel fresh	212013-In-channel fresh	1	flood_1.xlsx	1.516	4.76855	2.01511	1969-11-13 22:00:00	26	Hawkesbury River Basin	22009.6	HawkesburyNepean	0.118131	Upstream	0.0689091
212250	In-channel fresh	212250-In-channel fresh	34	flood_4.xlsx	3.091	2.57372	1.77011	1969-11-14 09:00:00	1450	Hawkesbury River Basin	22009.6	HawkesburyNepean	6.58805	Upstream	0.1405
212270	In-channel fresh	212270-In-channel fresh	3	flood_11.xlsx	3.967	-1.10231	0.493185	1969-11-14 14:00:00	4560	Hawkesbury River Basin	22009.6	HawkesburyNepean	20.7183	Midstream	0.180318
219003	Overbank flood	219003-Overbank flood	21	flood_5.xlsx	3.859	12.0718	3.01354	1969-11-14 18:00:00	316	Bega River Basin	2839.58	SouthernRivers	11.1284	Midstream	0.175409
218005	In-channel fresh	218005-In-channel fresh	12	flood_2.xlsx	3.578	2.87713	1.76185	1969-11-14 22:00:00	920	Tuross River Basin	2163.82	SouthernRivers	42.5175	Midstream	0.162636
201005	High flow	201005-High flow	28	flood_27.xlsx	3.889	0.800994	1.13889	1969-11-15 03:00:00	111	Tweed River Basin	1085.5	NorthernRivers	10.2257	Midstream	0.176773
219013	In-channel fresh	219013-In-channel fresh	52	flood_9.xlsx	4.098	3.54802	2.01922	1969-11-15 04:00:00	460	Bega River Basin	2839.58	SouthernRivers	16.1996	Midstream	0.186273
208008	In-channel fresh	208008-In-channel fresh	123	flood_30.xlsx	1.146	-1.03815	0.484268	1969-11-16 09:00:00	207	Manning River Basin	8171.1	HunterCentralRivers	2.53332	Upstream	0.0520909
209003	In-channel fresh	209003-In-channel fresh	1	flood_1.xlsx	3.846	-1.04556	0.383506	1969-11-16 09:00:00	974	Karuah River Basin	4482.89	HunterCentralRivers	21.7271	Midstream	0.174818
210006	Overbank flood	210006-Overbank flood	8	flood_16.xlsx	3.993	-0.230146	0.84492	1969-11-16 09:00:00	3340	Hunter River Basin	21412.2	HunterCentralRivers	15.5986	Midstream	0.1815
210028	In-channel fresh	210028-In-channel fresh	82	flood_26.xlsx	2.956	-1.14758	0.0688987	1969-11-17 09:00:00	1848	Hunter River Basin	21412.2	HunterCentralRivers	8.6306	Upstream	0.134364
210083	In-channel fresh	210083-In-channel fresh	1	flood_1.xlsx	6.942	-1.27871	0.080136	1969-11-18	13400	Hunter River Basin	21412.2	HunterCentralRivers	62.5812	Downstream	0.315545
210006	In-channel fresh	210006-In-channel fresh	412	flood_47.xlsx	2.246	2.09528	1.78153	1970-01-27 09:00:00	3340	Hunter River Basin	21412.2	HunterCentralRivers	15.5986	Midstream	0.102091
210010	In-channel fresh	210010-In-channel fresh	176	flood_79.xlsx	5.063	-0.362428	0.996037	1970-01-28 15:00:00	997.5	Hunter River Basin	21412.2	HunterCentralRivers	4.65856	Upstream	0.230136
210083	In-channel fresh	210083-In-channel fresh	34	flood_2.xlsx	6.988	-0.401227	0.892173	1970-01-29 04:00:00	13400	Hunter River Basin	21412.2	HunterCentralRivers	62.5812	Downstream	0.317636
208015	High flow	208015-High flow	0	flood_0.xlsx	5.761	0.162699	1.25993	1970-01-29 08:00:00	96	Manning River Basin	8171.1	HunterCentralRivers	1.17487	Upstream	0.261864
210079	In-channel fresh	210079-In-channel fresh	34	flood_22.xlsx	8.468	-0.467452	0.904667	1970-01-30 07:00:00	956	Hunter River Basin	21412.2	HunterCentralRivers	4.46475	Upstream	0.384909
206024	In-channel fresh	206024-In-channel fresh	2	flood_10.xlsx	3.317	-1.0123	-0.065421	1970-01-30 13:00:00	7930	Macleay River Basin	11415.6	NorthernRivers	69.4664	Downstream	0.150773
206011	In-channel fresh	206011-In-channel fresh	0	flood_0.xlsx	3.458	-1.08584	0.139917	1970-01-31 09:00:00	9980	Macleay River Basin	11415.6	NorthernRivers	87.4243	Downstream	0.157182
201005	In-channel fresh	201005-In-channel fresh	164	flood_56.xlsx	2.858	-0.0554482	0.920981	1970-02-22 06:00:00	111	Tweed River Basin	1085.5	NorthernRivers	10.2257	Midstream	0.129909
203014	In-channel fresh	203014-In-channel fresh	97	flood_33.xlsx	7.762	2.37468	1.8473	1970-02-22 06:00:00	223	Richmond River Basin	7061.79	NorthernRivers	3.15784	Upstream	0.352818
208008	High flow	208008-High flow	3	flood_11.xlsx	1.797	3.11043	2.06551	1970-03-08 09:00:00	207	Manning River Basin	8171.1	HunterCentralRivers	2.53332	Upstream	0.0816818
201005	In-channel fresh	201005-In-channel fresh	166	flood_58.xlsx	2.895	10.2945	3.06658	1970-03-31 04:00:00	111	Tweed River Basin	1085.5	NorthernRivers	10.2257	Midstream	0.131591
203014	In-channel fresh	203014-In-channel fresh	98	flood_34.xlsx	5.555	3.57367	2.06451	1970-03-31 18:00:00	223	Richmond River Basin	7061.79	NorthernRivers	3.15784	Upstream	0.2525
206024	In-channel fresh	206024-In-channel fresh	24	flood_12.xlsx	2.553	1.24467	1.06223	1970-09-29 07:00:00	7930	Macleay River Basin	11415.6	NorthernRivers	69.4664	Downstream	0.116045
210006	In-channel fresh	210006-In-channel fresh	423	flood_48.xlsx	2.585	0.438003	1.30057	1970-10-22 09:00:00	3340	Hunter River Basin	21412.2	HunterCentralRivers	15.5986	Midstream	0.1175
206024	In-channel fresh	206024-In-channel fresh	35	flood_13.xlsx	2.593	-0.992874	0.183946	1970-11-10 12:00:00	7930	Macleay River Basin	11415.6	NorthernRivers	69.4664	Downstream	0.117864
210011	In-channel fresh	210011-In-channel fresh	104	flood_51.xlsx	2.909	6.46908	2.24135	1970-12-08 14:00:00	195.56	Hunter River Basin	21412.2	HunterCentralRivers	0.913311	Upstream	0.132227
212013	In-channel fresh	212013-In-channel fresh	23	flood_3.xlsx	1.295	2.72762	1.70438	1970-12-09 02:00:00	26	Hawkesbury River Basin	22009.6	HawkesburyNepean	0.118131	Upstream	0.0588636
210010	In-channel fresh	210010-In-channel fresh	179	flood_81.xlsx	5.223	2.86529	1.89418	1970-12-09 06:00:00	997.5	Hunter River Basin	21412.2	HunterCentralRivers	4.65856	Upstream	0.237409
201005	Overbank flood	201005-Overbank flood	3	flood_11.xlsx	5.457	1.15832	1.48538	1970-12-09 13:00:00	111	Tweed River Basin	1085.5	NorthernRivers	10.2257	Midstream	0.248045
201001	In-channel fresh	201001-In-channel fresh	34	flood_4.xlsx	5.937	4.09807	2.10533	1970-12-09 16:00:00	213	Tweed River Basin	1085.5	NorthernRivers	19.6223	Midstream	0.269864
201900	High flow	201900-High flow	0	flood_0.xlsx	8.081	3.14646	1.97869	1970-12-09 19:00:00	275	Tweed River Basin	1085.5	NorthernRivers	25.3339	Midstream	0.367318
204025	In-channel fresh	204025-In-channel fresh	0	flood_0.xlsx	4.3	2.76759	1.7749	1970-12-09 20:00:00	135	Clarence River Basin	22333.9	NorthernRivers	0.604463	Upstream	0.195455
203010	In-channel fresh	203010-In-channel fresh	34	flood_4.xlsx	7.108	6.6853	2.68351	1970-12-09 22:00:00	179	Richmond River Basin	7061.79	NorthernRivers	2.53477	Upstream	0.323091
203014	High flow	203014-High flow	39	flood_26.xlsx	9.3	-0.332747	1.09503	1970-12-09 22:00:00	223	Richmond River Basin	7061.79	NorthernRivers	3.15784	Upstream	0.422727
204041	In-channel fresh	204041-In-channel fresh	27	flood_20.xlsx	8.997	-1.35985	0.395241	1970-12-09 23:00:00	1790	Clarence River Basin	22333.9	NorthernRivers	8.01473	Upstream	0.408955
219003	High flow	219003-High flow	17	flood_24.xlsx	3.352	1.42885	1.35481	1970-12-10 06:00:00	316	Bega River Basin	2839.58	SouthernRivers	11.1284	Midstream	0.152364
206024	In-channel fresh	206024-In-channel fresh	46	flood_14.xlsx	3.226	-0.742243	0.611463	1970-12-10 09:00:00	7930	Macleay River Basin	11415.6	NorthernRivers	69.4664	Downstream	0.146636
210006	Overbank flood	210006-Overbank flood	9	flood_17.xlsx	4.079	0.419945	1.17371	1970-12-10 09:00:00	3340	Hunter River Basin	21412.2	HunterCentralRivers	15.5986	Midstream	0.185409
218001	In-channel fresh	218001-In-channel fresh	6	flood_14.xlsx	3.32	2.60817	1.72809	1970-12-10 10:00:00	93	Tuross River Basin	2163.82	SouthernRivers	4.29796	Upstream	0.150909
218005	In-channel fresh	218005-In-channel fresh	23	flood_3.xlsx	4.432	0.85981	1.21325	1970-12-10 10:00:00	920	Tuross River Basin	2163.82	SouthernRivers	42.5175	Midstream	0.201455
219013	High flow	219013-High flow	22	flood_8.xlsx	4.851	2.15052	1.64077	1970-12-10 10:00:00	460	Bega River Basin	2839.58	SouthernRivers	16.1996	Midstream	0.2205
203004	In-channel fresh	203004-In-channel fresh	0	flood_0.xlsx	6.846	1.8173	1.79095	1970-12-10 22:00:00	1790	Richmond River Basin	7061.79	NorthernRivers	25.3477	Midstream	0.311182
210083	In-channel fresh	210083-In-channel fresh	45	flood_3.xlsx	6.659	-0.454596	0.962472	1970-12-11 23:00:00	13400	Hunter River Basin	21412.2	HunterCentralRivers	62.5812	Downstream	0.302682
204046	In-channel fresh	204046-In-channel fresh	851	flood_9.xlsx	2.231	0.462793	1.17547	1970-12-13 09:00:00	1720	Clarence River Basin	22333.9	NorthernRivers	7.7013	Upstream	0.101409
204046	In-channel fresh	204046-In-channel fresh	2	flood_10.xlsx	1.82	0.986621	1.08852	1970-12-16 01:00:00	1720	Clarence River Basin	22333.9	NorthernRivers	7.7013	Upstream	0.0827273
204046	In-channel fresh	204046-In-channel fresh	13	flood_11.xlsx	1.599	-0.487166	0.632646	1970-12-18	1720	Clarence River Basin	22333.9	NorthernRivers	7.7013	Upstream	0.0726818
208008	High flow	208008-High flow	4	flood_12.xlsx	1.62	2.35311	1.66294	1970-12-23 09:00:00	207	Manning River Basin	8171.1	HunterCentralRivers	2.53332	Upstream	0.0736364
204046	In-channel fresh	204046-In-channel fresh	24	flood_12.xlsx	1.854	-0.764305	0.513548	1970-12-24 01:00:00	1720	Clarence River Basin	22333.9	NorthernRivers	7.7013	Upstream	0.0842727
201900	In-channel fresh	201900-In-channel fresh	37	flood_4.xlsx	5.948	2.93031	1.40503	1970-12-25 07:00:00	275	Tweed River Basin	1085.5	NorthernRivers	25.3339	Midstream	0.270364
201005	In-channel fresh	201005-In-channel fresh	167	flood_59.xlsx	3.214	3.71702	2.02072	1970-12-26 20:00:00	111	Tweed River Basin	1085.5	NorthernRivers	10.2257	Midstream	0.146091
206024	High flow	206024-High flow	1	flood_1.xlsx	3.746	0.907734	1.22632	1970-12-27 20:00:00	7930	Macleay River Basin	11415.6	NorthernRivers	69.4664	Downstream	0.170273
210056	In-channel fresh	210056-In-channel fresh	223	flood_3.xlsx	3.541	-0.128185	1.1807	1970-12-30 07:00:00	3090	Hunter River Basin	21412.2	HunterCentralRivers	14.431	Midstream	0.160955
210006	High flow	210006-High flow	14	flood_21.xlsx	3.126	-0.127009	1.07179	1970-12-30 09:00:00	3340	Hunter River Basin	21412.2	HunterCentralRivers	15.5986	Midstream	0.142091
210031	In-channel fresh	210031-In-channel fresh	0	flood_0.xlsx	7.052	-0.0388636	1.12412	1970-12-31	6810	Hunter River Basin	21412.2	HunterCentralRivers	31.8043	Midstream	0.320545
210083	In-channel fresh	210083-In-channel fresh	56	flood_4.xlsx	7.052	-0.0388636	1.12412	1970-12-31	13400	Hunter River Basin	21412.2	HunterCentralRivers	62.5812	Downstream	0.320545
204046	In-channel fresh	204046-In-channel fresh	113	flood_20.xlsx	1.754	-1.32501	-0.0535702	1971-01-19 08:00:00	1720	Clarence River Basin	22333.9	NorthernRivers	7.7013	Upstream	0.0797273
210022	In-channel fresh	210022-In-channel fresh	2	flood_10.xlsx	4.032	-0.703963	0.729998	1971-01-20 06:00:00	205	Hunter River Basin	21412.2	HunterCentralRivers	0.957398	Upstream	0.183273
210011	High flow	210011-High flow	42	flood_8.xlsx	4.864	-0.868164	0.76559	1971-01-20 08:00:00	195.56	Hunter River Basin	21412.2	HunterCentralRivers	0.913311	Upstream	0.221091
208005	In-channel fresh	208005-In-channel fresh	4	flood_12.xlsx	2.397	0.0885216	1.11644	1971-01-20 09:00:00	1870	Manning River Basin	8171.1	HunterCentralRivers	22.8855	Midstream	0.108955
208007	In-channel fresh	208007-In-channel fresh	99	flood_30.xlsx	2.207	-1.15414	0.142258	1971-01-20 09:00:00	218	Manning River Basin	8171.1	HunterCentralRivers	2.66794	Upstream	0.100318
208008	Overbank flood	208008-Overbank flood	5	flood_13.xlsx	2.397	0.0885216	1.11644	1971-01-20 09:00:00	207	Manning River Basin	8171.1	HunterCentralRivers	2.53332	Upstream	0.108955
210006	High flow	210006-High flow	15	flood_22.xlsx	2.98	-1.0838	0.382472	1971-01-20 09:00:00	3340	Hunter River Basin	21412.2	HunterCentralRivers	15.5986	Midstream	0.135455
210010	Overbank flood	210010-Overbank flood	16	flood_23.xlsx	9.812	-1.40361	0.432598	1971-01-20 09:00:00	997.5	Hunter River Basin	21412.2	HunterCentralRivers	4.65856	Upstream	0.446
204046	In-channel fresh	204046-In-channel fresh	146	flood_23.xlsx	1.889	-0.957538	-0.166533	1971-01-20 15:00:00	1720	Clarence River Basin	22333.9	NorthernRivers	7.7013	Upstream	0.0858636
208015	In-channel fresh	208015-In-channel fresh	1	flood_1.xlsx	3.791	-0.0668161	0.917252	1971-01-21 07:00:00	96	Manning River Basin	8171.1	HunterCentralRivers	1.17487	Upstream	0.172318
209002	Overbank flood	209002-Overbank flood	1	flood_1.xlsx	6.641	0.863481	1.40794	1971-01-21 07:00:00	156	Karuah River Basin	4482.89	HunterCentralRivers	3.4799	Upstream	0.301864
208004	In-channel fresh	208004-In-channel fresh	11	flood_19.xlsx	10.265	-1.16638	0.434103	1971-01-21 08:00:00	6560	Manning River Basin	8171.1	HunterCentralRivers	80.2829	Downstream	0.466591
209003	Overbank flood	209003-Overbank flood	0	flood_0.xlsx	9.28	-0.721422	0.823386	1971-01-21 08:00:00	974	Karuah River Basin	4482.89	HunterCentralRivers	21.7271	Midstream	0.421818
210056	High flow	210056-High flow	12	flood_2.xlsx	4.391	-0.14673	0.740663	1971-01-21 08:00:00	3090	Hunter River Basin	21412.2	HunterCentralRivers	14.431	Midstream	0.199591
206011	In-channel fresh	206011-In-channel fresh	1	flood_1.xlsx	4.338	-1.0906	-0.0191301	1971-01-21 19:00:00	9980	Macleay River Basin	11415.6	NorthernRivers	87.4243	Downstream	0.197182
210028	In-channel fresh	210028-In-channel fresh	83	flood_27.xlsx	2.793	-1.13049	0.199003	1971-01-22 09:00:00	1848	Hunter River Basin	21412.2	HunterCentralRivers	8.6306	Upstream	0.126955
210083	In-channel fresh	210083-In-channel fresh	67	flood_5.xlsx	6.948	-1.07476	0.0382876	1971-01-22 23:00:00	13400	Hunter River Basin	21412.2	HunterCentralRivers	62.5812	Downstream	0.315818
206024	Overbank flood	206024-Overbank flood	0	flood_0.xlsx	5.593	0.484481	0.119557	1971-01-23 11:00:00	7930	Macleay River Basin	11415.6	NorthernRivers	69.4664	Downstream	0.254227
204046	In-channel fresh	204046-In-channel fresh	179	flood_26.xlsx	2.23	-0.92243	0.615269	1971-01-24 07:00:00	1720	Clarence River Basin	22333.9	NorthernRivers	7.7013	Upstream	0.101364
210006	High flow	210006-High flow	16	flood_23.xlsx	3.11	-0.532632	0.782107	1971-01-25 09:00:00	3340	Hunter River Basin	21412.2	HunterCentralRivers	15.5986	Midstream	0.141364
206011	In-channel fresh	206011-In-channel fresh	47	flood_4.xlsx	4.477	-0.319808	0.777145	1971-01-25 19:00:00	9980	Macleay River Basin	11415.6	NorthernRivers	87.4243	Downstream	0.2035
204046	In-channel fresh	204046-In-channel fresh	212	flood_29.xlsx	2.238	-0.920335	-0.184138	1971-01-27 05:00:00	1720	Clarence River Basin	22333.9	NorthernRivers	7.7013	Upstream	0.101727
208007	High flow	208007-High flow	50	flood_7.xlsx	3.136	1.27316	1.41768	1971-01-27 09:00:00	218	Manning River Basin	8171.1	HunterCentralRivers	2.66794	Upstream	0.142545
201005	In-channel fresh	201005-In-channel fresh	170	flood_61.xlsx	3.084	2.00032	1.50447	1971-01-27 20:00:00	111	Tweed River Basin	1085.5	NorthernRivers	10.2257	Midstream	0.140182
206024	Overbank flood	206024-Overbank flood	1	flood_1.xlsx	6.16	-0.273813	0.942915	1971-01-29 11:00:00	7930	Macleay River Basin	11415.6	NorthernRivers	69.4664	Downstream	0.28
206011	In-channel fresh	206011-In-channel fresh	58	flood_5.xlsx	4.742	-0.880057	0.559076	1971-01-30	9980	Macleay River Basin	11415.6	NorthernRivers	87.4243	Downstream	0.215545
208008	In-channel fresh	208008-In-channel fresh	124	flood_31.xlsx	1.059	-1.57444	0.159184	1971-01-30 09:00:00	207	Manning River Basin	8171.1	HunterCentralRivers	2.53332	Upstream	0.0481364
210010	In-channel fresh	210010-In-channel fresh	180	flood_82.xlsx	4.908	-0.883167	0.829033	1971-01-30 11:00:00	997.5	Hunter River Basin	21412.2	HunterCentralRivers	4.65856	Upstream	0.223091
210088	High flow	210088-High flow	0	flood_0.xlsx	8.153	0.231204	1.13019	1971-01-31 04:00:00	799	Hunter River Basin	21412.2	HunterCentralRivers	3.73152	Upstream	0.370591
210028	High flow	210028-High flow	18	flood_8.xlsx	3.869	-0.953263	0.658075	1971-01-31 09:00:00	1848	Hunter River Basin	21412.2	HunterCentralRivers	8.6306	Upstream	0.175864
219003	High flow	219003-High flow	18	flood_25.xlsx	3.035	-0.0919982	0.752769	1971-01-31 16:00:00	316	Bega River Basin	2839.58	SouthernRivers	11.1284	Midstream	0.137955
210031	Overbank flood	210031-Overbank flood	0	flood_0.xlsx	15.355	1.57764	1.51703	1971-02-01	6810	Hunter River Basin	21412.2	HunterCentralRivers	31.8043	Midstream	0.697955
210083	Overbank flood	210083-Overbank flood	0	flood_0.xlsx	15.355	1.57764	1.51703	1971-02-01	13400	Hunter River Basin	21412.2	HunterCentralRivers	62.5812	Downstream	0.697955
210016	High flow	210016-High flow	1	flood_1.xlsx	9.863			1971-02-01 01:00:00	4950	Hunter River Basin	21412.2	HunterCentralRivers	23.1177	Midstream	0.448318
210088	Overbank flood	210088-Overbank flood	0	flood_0.xlsx	8.153	0.374229	1.19072	1971-02-01 01:00:00	799	Hunter River Basin	21412.2	HunterCentralRivers	3.73152	Upstream	0.370591
210056	Overbank flood	210056-Overbank flood	0	flood_0.xlsx	9.814	0.92757	1.34442	1971-02-01 07:00:00	3090	Hunter River Basin	21412.2	HunterCentralRivers	14.431	Midstream	0.446091
210079	In-channel fresh	210079-In-channel fresh	35	flood_23.xlsx	8.56	-0.797547	0.0718926	1971-02-01 07:00:00	956	Hunter River Basin	21412.2	HunterCentralRivers	4.46475	Upstream	0.389091
210001	Overbank flood	210001-Overbank flood	8	flood_6.xlsx	13.949	0.53872	1.43031	1971-02-01 11:00:00	16400	Hunter River Basin	21412.2	HunterCentralRivers	76.5919	Downstream	0.634045
204046	Overbank flood	204046-Overbank flood	0	flood_0.xlsx	3.631	5.72755	2.07908	1971-02-01 21:00:00	1720	Clarence River Basin	22333.9	NorthernRivers	7.7013	Upstream	0.165045
210064	High flow	210064-High flow	0	flood_0.xlsx	12.287	-0.0244355	1.09326	1971-02-02 10:00:00	17320	Hunter River Basin	21412.2	HunterCentralRivers	80.8885	Downstream	0.5585
201005	In-channel fresh	201005-In-channel fresh	171	flood_62.xlsx	3.626	1.17669	1.2142	1971-02-03 10:00:00	111	Tweed River Basin	1085.5	NorthernRivers	10.2257	Midstream	0.164818
204041	In-channel fresh	204041-In-channel fresh	29	flood_22.xlsx	8.123	-1.19941	0.643147	1971-02-04 22:00:00	1790	Clarence River Basin	22333.9	NorthernRivers	8.01473	Upstream	0.369227
219016	In-channel fresh	219016-In-channel fresh	0	flood_0.xlsx	4.669	1.57507	1.39428	1971-02-05 10:00:00	92	Bega River Basin	2839.58	SouthernRivers	3.23991	Upstream	0.212227
219003	Overbank flood	219003-Overbank flood	22	flood_6.xlsx	7.967	6.66613	2.53209	1971-02-05 21:00:00	316	Bega River Basin	2839.58	SouthernRivers	11.1284	Midstream	0.362136
217002	In-channel fresh	217002-In-channel fresh	2	flood_10.xlsx	7.348	-1.19608	0.668232	1971-02-05 23:00:00	1207	Moruya River Basin	1485.28	SouthernRivers	81.2642	Downstream	0.334
220004	High flow	220004-High flow	0	flood_0.xlsx	9.739	8.19142	2.75953	1971-02-06 01:00:00	764	Towamba River Basin	2168.51	SouthernRivers	35.2316	Midstream	0.442682
218001	In-channel fresh	218001-In-channel fresh	7	flood_15.xlsx	3.088	-0.780091	0.790071	1971-02-06 03:00:00	93	Tuross River Basin	2163.82	SouthernRivers	4.29796	Upstream	0.140364
218005	High flow	218005-High flow	12	flood_2.xlsx	6.173	-0.770847	0.68159	1971-02-06 04:00:00	920	Tuross River Basin	2163.82	SouthernRivers	42.5175	Midstream	0.280591
219013	Overbank flood	219013-Overbank flood	0	flood_0.xlsx	10.072	0.318476	1.30404	1971-02-06 05:00:00	460	Bega River Basin	2839.58	SouthernRivers	16.1996	Midstream	0.457818
206024	High flow	206024-High flow	62	flood_6.xlsx	4.304	-0.387356	-0.207907	1971-02-06 07:00:00	7930	Macleay River Basin	11415.6	NorthernRivers	69.4664	Downstream	0.195636
216002	In-channel fresh	216002-In-channel fresh	34	flood_5.xlsx	9.914	-0.210258	0.93667	1971-02-06 10:00:00	857	Clyde River Basin	3431.8	SouthernRivers	24.9723	Midstream	0.450636
204002	In-channel fresh	204002-In-channel fresh	34	flood_4.xlsx	5.919	0.446748	0.00958209	1971-02-06 16:00:00	4550	Clarence River Basin	22333.9	NorthernRivers	20.3726	Midstream	0.269045
210031	High flow	210031-High flow	0	flood_0.xlsx	9.292	0.945477	1.3238	1971-02-06 23:00:00	6810	Hunter River Basin	21412.2	HunterCentralRivers	31.8043	Midstream	0.422364
210083	High flow	210083-High flow	0	flood_0.xlsx	9.292	0.945477	1.3238	1971-02-06 23:00:00	13400	Hunter River Basin	21412.2	HunterCentralRivers	62.5812	Downstream	0.422364
215002	In-channel fresh	215002-In-channel fresh	4	flood_12.xlsx	5.036	-0.219725	0.327258	1971-02-07 14:00:00	1450	Shoalhaven River Basin	7202.43	SouthernRivers	20.1321	Midstream	0.228909
210010	In-channel fresh	210010-In-channel fresh	184	flood_86.xlsx	4.756	-1.04092	0.366013	1971-02-09 01:00:00	997.5	Hunter River Basin	21412.2	HunterCentralRivers	4.65856	Upstream	0.216182
210088	In-channel fresh	210088-In-channel fresh	12	flood_2.xlsx	4.275			1971-02-11 05:00:00	799	Hunter River Basin	21412.2	HunterCentralRivers	3.73152	Upstream	0.194318
210056	In-channel fresh	210056-In-channel fresh	270	flood_5.xlsx	3.451	-0.212013	1.06802	1971-02-11 08:00:00	3090	Hunter River Basin	21412.2	HunterCentralRivers	14.431	Midstream	0.156864
210079	In-channel fresh	210079-In-channel fresh	36	flood_24.xlsx	8.699	0.76771	1.21145	1971-02-11 08:00:00	956	Hunter River Basin	21412.2	HunterCentralRivers	4.46475	Upstream	0.395409
210010	In-channel fresh	210010-In-channel fresh	185	flood_87.xlsx	3.851	-1.05338	0.677538	1971-02-11 10:00:00	997.5	Hunter River Basin	21412.2	HunterCentralRivers	4.65856	Upstream	0.175045
210001	In-channel fresh	210001-In-channel fresh	30	flood_36.xlsx	6.787	-0.462948	0.680874	1971-02-11 11:00:00	16400	Hunter River Basin	21412.2	HunterCentralRivers	76.5919	Downstream	0.3085
210064	In-channel fresh	210064-In-channel fresh	0	flood_0.xlsx	6.831	0.165537	1.157	1971-02-11 13:00:00	17320	Hunter River Basin	21412.2	HunterCentralRivers	80.8885	Downstream	0.3105
210031	High flow	210031-High flow	1	flood_1.xlsx	9.167	-0.364697	0.454789	1971-02-12	6810	Hunter River Basin	21412.2	HunterCentralRivers	31.8043	Midstream	0.416682
210083	High flow	210083-High flow	1	flood_1.xlsx	9.167	-0.364697	0.454789	1971-02-12	13400	Hunter River Basin	21412.2	HunterCentralRivers	62.5812	Downstream	0.416682
206024	Overbank flood	206024-Overbank flood	44	flood_4.xlsx	6.56	1.19706	1.22782	1971-02-12 05:00:00	7930	Macleay River Basin	11415.6	NorthernRivers	69.4664	Downstream	0.298182
210028	In-channel fresh	210028-In-channel fresh	84	flood_28.xlsx	2.875	-1.26761	0.442437	1971-02-12 09:00:00	1848	Hunter River Basin	21412.2	HunterCentralRivers	8.6306	Upstream	0.130682
206011	In-channel fresh	206011-In-channel fresh	102	flood_9.xlsx	4.798	1.32167	1.38778	1971-02-12 19:00:00	9980	Macleay River Basin	11415.6	NorthernRivers	87.4243	Downstream	0.218091
209002	In-channel fresh	209002-In-channel fresh	0	flood_0.xlsx	2.587	-0.425431	0.917629	1971-02-17 08:00:00	156	Karuah River Basin	4482.89	HunterCentralRivers	3.4799	Upstream	0.117591
201900	High flow	201900-High flow	1	flood_1.xlsx	7.761	3.76744	1.93153	1971-02-17 22:00:00	275	Tweed River Basin	1085.5	NorthernRivers	25.3339	Midstream	0.352773
203010	In-channel fresh	203010-In-channel fresh	45	flood_5.xlsx	7.091	4.19778	2.23874	1971-02-18 04:00:00	179	Richmond River Basin	7061.79	NorthernRivers	2.53477	Upstream	0.322318
207006	In-channel fresh	207006-In-channel fresh	0	flood_0.xlsx	4.649	1.79624	1.51211	1971-02-18 07:00:00	363	Hastings River Basin	4518.46	NorthernRivers	8.03372	Upstream	0.211318
208015	In-channel fresh	208015-In-channel fresh	12	flood_2.xlsx	4.831	1.72475	1.70141	1971-02-18 08:00:00	96	Manning River Basin	8171.1	HunterCentralRivers	1.17487	Upstream	0.219591
210079	In-channel fresh	210079-In-channel fresh	37	flood_25.xlsx	7.84	0.57808	1.0996	1971-02-18 08:00:00	956	Hunter River Basin	21412.2	HunterCentralRivers	4.46475	Upstream	0.356364
208005	In-channel fresh	208005-In-channel fresh	5	flood_13.xlsx	2.26	0.958923	1.36895	1971-02-18 09:00:00	1870	Manning River Basin	8171.1	HunterCentralRivers	22.8855	Midstream	0.102727
208008	Overbank flood	208008-Overbank flood	6	flood_14.xlsx	2.26	0.958923	1.36895	1971-02-18 09:00:00	207	Manning River Basin	8171.1	HunterCentralRivers	2.53332	Upstream	0.102727
201005	In-channel fresh	201005-In-channel fresh	173	flood_64.xlsx	2.956	-0.936243	0.53871	1971-02-18 11:00:00	111	Tweed River Basin	1085.5	NorthernRivers	10.2257	Midstream	0.134364
203014	In-channel fresh	203014-In-channel fresh	99	flood_35.xlsx	7.151	1.05397	1.43791	1971-02-18 15:00:00	223	Richmond River Basin	7061.79	NorthernRivers	3.15784	Upstream	0.325045
204046	Overbank flood	204046-Overbank flood	1	flood_1.xlsx	3.84	0.835603	1.29074	1971-02-18 18:00:00	1720	Clarence River Basin	22333.9	NorthernRivers	7.7013	Upstream	0.174545
210010	In-channel fresh	210010-In-channel fresh	189	flood_90.xlsx	5.045	1.91497	1.72811	1971-02-18 21:00:00	997.5	Hunter River Basin	21412.2	HunterCentralRivers	4.65856	Upstream	0.229318
204002	High flow	204002-High flow	12	flood_2.xlsx	9.456	-0.182754	0.9525	1971-02-18 22:00:00	4550	Clarence River Basin	22333.9	NorthernRivers	20.3726	Midstream	0.429818
206024	Overbank flood	206024-Overbank flood	55	flood_5.xlsx	7.427	0.564473	1.18995	1971-02-18 22:00:00	7930	Macleay River Basin	11415.6	NorthernRivers	69.4664	Downstream	0.337591
210056	In-channel fresh	210056-In-channel fresh	281	flood_6.xlsx	3.046	-0.679739	-1.02804	1971-02-19 07:00:00	3090	Hunter River Basin	21412.2	HunterCentralRivers	14.431	Midstream	0.138455
203004	Overbank flood	203004-Overbank flood	0	flood_0.xlsx	11.525	-0.49117	1.02316	1971-02-19 08:00:00	1790	Richmond River Basin	7061.79	NorthernRivers	25.3477	Midstream	0.523864
206011	High flow	206011-High flow	0	flood_0.xlsx	6.218	-0.762814	0.559472	1971-02-19 10:00:00	9980	Macleay River Basin	11415.6	NorthernRivers	87.4243	Downstream	0.282636
204041	In-channel fresh	204041-In-channel fresh	32	flood_25.xlsx	8.675	-0.683822	0.731731	1971-02-19 13:00:00	1790	Clarence River Basin	22333.9	NorthernRivers	8.01473	Upstream	0.394318
210083	In-channel fresh	210083-In-channel fresh	89	flood_7.xlsx	6.788	-0.870889	0.606352	1971-02-19 23:00:00	13400	Hunter River Basin	21412.2	HunterCentralRivers	62.5812	Downstream	0.308545
210028	In-channel fresh	210028-In-channel fresh	85	flood_29.xlsx	2.749	-1.19692	0.470485	1971-02-20 08:00:00	1848	Hunter River Basin	21412.2	HunterCentralRivers	8.6306	Upstream	0.124955
210056	In-channel fresh	210056-In-channel fresh	292	flood_7.xlsx	2.969	0.0663896	-0.186097	1971-02-25 07:00:00	3090	Hunter River Basin	21412.2	HunterCentralRivers	14.431	Midstream	0.134955
206011	In-channel fresh	206011-In-channel fresh	2	flood_10.xlsx	3.829	-1.52311	0.171108	1971-02-26 12:00:00	9980	Macleay River Basin	11415.6	NorthernRivers	87.4243	Downstream	0.174045
206024	In-channel fresh	206024-In-channel fresh	201	flood_28.xlsx	2.727	-0.273017	0.0165444	1971-02-28 02:00:00	7930	Macleay River Basin	11415.6	NorthernRivers	69.4664	Downstream	0.123955
204046	In-channel fresh	204046-In-channel fresh	346	flood_41.xlsx	1.952	-1.05188	0.379619	1971-02-28 20:00:00	1720	Clarence River Basin	22333.9	NorthernRivers	7.7013	Upstream	0.0887273
210056	In-channel fresh	210056-In-channel fresh	303	flood_8.xlsx	2.995	-0.302935	0.70859	1971-03-04 08:00:00	3090	Hunter River Basin	21412.2	HunterCentralRivers	14.431	Midstream	0.136136
206011	In-channel fresh	206011-In-channel fresh	13	flood_11.xlsx	3.611	-0.656538	-0.126176	1971-03-04 11:00:00	9980	Macleay River Basin	11415.6	NorthernRivers	87.4243	Downstream	0.164136
203010	In-channel fresh	203010-In-channel fresh	47	flood_7.xlsx	5.006	14.1765	3.67375	1971-03-05 02:00:00	179	Richmond River Basin	7061.79	NorthernRivers	2.53477	Upstream	0.227545
206024	In-channel fresh	206024-In-channel fresh	212	flood_29.xlsx	3.026	-1.39694	-0.272952	1971-03-05 09:00:00	7930	Macleay River Basin	11415.6	NorthernRivers	69.4664	Downstream	0.137545
203004	In-channel fresh	203004-In-channel fresh	1	flood_1.xlsx	6.408	2.32633	1.92873	1971-03-05 18:00:00	1790	Richmond River Basin	7061.79	NorthernRivers	25.3477	Midstream	0.291273
204046	In-channel fresh	204046-In-channel fresh	357	flood_42.xlsx	1.961	-1.23054	-0.0951415	1971-03-09 11:00:00	1720	Clarence River Basin	22333.9	NorthernRivers	7.7013	Upstream	0.0891364
210056	In-channel fresh	210056-In-channel fresh	314	flood_9.xlsx	2.819	-0.626503	-1.09221	1971-03-11 07:00:00	3090	Hunter River Basin	21412.2	HunterCentralRivers	14.431	Midstream	0.128136
204046	In-channel fresh	204046-In-channel fresh	379	flood_44.xlsx	1.855	-0.179089	0.787678	1971-03-16 14:00:00	1720	Clarence River Basin	22333.9	NorthernRivers	7.7013	Upstream	0.0843182
206024	In-channel fresh	206024-In-channel fresh	266	flood_34.xlsx	2.725	-0.0119598	0.775244	1971-04-03 10:00:00	7930	Macleay River Basin	11415.6	NorthernRivers	69.4664	Downstream	0.123864
204046	In-channel fresh	204046-In-channel fresh	446	flood_50.xlsx	1.908	-0.870394	-0.099247	1971-04-03 21:00:00	1720	Clarence River Basin	22333.9	NorthernRivers	7.7013	Upstream	0.0867273
204046	In-channel fresh	204046-In-channel fresh	457	flood_51.xlsx	1.832	-0.771016	0.70902	1971-04-08 08:00:00	1720	Clarence River Basin	22333.9	NorthernRivers	7.7013	Upstream	0.0832727
210028	In-channel fresh	210028-In-channel fresh	87	flood_30.xlsx	2.867	-1.08748	0.298885	1971-05-24 08:00:00	1848	Hunter River Basin	21412.2	HunterCentralRivers	8.6306	Upstream	0.130318
209002	High flow	209002-High flow	23	flood_3.xlsx	4.745	-0.800538	0.569853	1971-06-14 08:00:00	156	Karuah River Basin	4482.89	HunterCentralRivers	3.4799	Upstream	0.215682
210010	In-channel fresh	210010-In-channel fresh	190	flood_91.xlsx	4.45	-1.23877	0.631176	1971-06-16 08:00:00	997.5	Hunter River Basin	21412.2	HunterCentralRivers	4.65856	Upstream	0.202273
209003	High flow	209003-High flow	1	flood_1.xlsx	6.072	0.0313967	1.03704	1971-06-17 08:00:00	974	Karuah River Basin	4482.89	HunterCentralRivers	21.7271	Midstream	0.276
206024	In-channel fresh	206024-In-channel fresh	267	flood_35.xlsx	2.979	0.242155	1.12039	1971-08-08 22:00:00	7930	Macleay River Basin	11415.6	NorthernRivers	69.4664	Downstream	0.135409
206024	In-channel fresh	206024-In-channel fresh	268	flood_36.xlsx	2.551	1.38194	1.40218	1971-08-23 09:00:00	7930	Macleay River Basin	11415.6	NorthernRivers	69.4664	Downstream	0.115955
206024	In-channel fresh	206024-In-channel fresh	269	flood_37.xlsx	2.479	0.186839	1.09967	1971-09-06 05:00:00	7930	Macleay River Basin	11415.6	NorthernRivers	69.4664	Downstream	0.112682
206024	High flow	206024-High flow	95	flood_9.xlsx	4.539	4.53567	2.21292	1971-09-21 23:00:00	7930	Macleay River Basin	11415.6	NorthernRivers	69.4664	Downstream	0.206318
209002	High flow	209002-High flow	45	flood_5.xlsx	4.551	-0.272031	1.08637	1971-12-16 08:00:00	156	Karuah River Basin	4482.89	HunterCentralRivers	3.4799	Upstream	0.206864
209003	In-channel fresh	209003-In-channel fresh	21	flood_2.xlsx	4.498	-1.05103	0.628187	1971-12-16 09:00:00	974	Karuah River Basin	4482.89	HunterCentralRivers	21.7271	Midstream	0.204455
208008	In-channel fresh	208008-In-channel fresh	126	flood_33.xlsx	1.17	-1.62413	-0.487232	1971-12-16 23:00:00	207	Manning River Basin	8171.1	HunterCentralRivers	2.53332	Upstream	0.0531818
210010	High flow	210010-High flow	22	flood_29.xlsx	6.8	0.166638	1.1958	1971-12-18 05:00:00	997.5	Hunter River Basin	21412.2	HunterCentralRivers	4.65856	Upstream	0.309091
210011	In-channel fresh	210011-In-channel fresh	105	flood_52.xlsx	2.813	7.33698	2.73322	1972-01-13 17:00:00	195.56	Hunter River Basin	21412.2	HunterCentralRivers	0.913311	Upstream	0.127864
210079	In-channel fresh	210079-In-channel fresh	38	flood_26.xlsx	9.005	-0.857871	0.459548	1972-01-14 08:00:00	956	Hunter River Basin	21412.2	HunterCentralRivers	4.46475	Upstream	0.409318
209003	In-channel fresh	209003-In-channel fresh	32	flood_3.xlsx	3.932	-1.18316	0.323345	1972-01-14 09:00:00	974	Karuah River Basin	4482.89	HunterCentralRivers	21.7271	Midstream	0.178727
212250	In-channel fresh	212250-In-channel fresh	56	flood_6.xlsx	2.774	-0.885623	0.432586	1972-01-14 11:00:00	1450	Hawkesbury River Basin	22009.6	HawkesburyNepean	6.58805	Upstream	0.126091
210010	High flow	210010-High flow	24	flood_30.xlsx	6.996	-0.993258	0.525693	1972-01-14 20:00:00	997.5	Hunter River Basin	21412.2	HunterCentralRivers	4.65856	Upstream	0.318
204046	In-channel fresh	204046-In-channel fresh	468	flood_52.xlsx	1.927	-1.27162	0.170342	1972-01-15 01:00:00	1720	Clarence River Basin	22333.9	NorthernRivers	7.7013	Upstream	0.0875909
210006	High flow	210006-High flow	17	flood_24.xlsx	2.926	-0.646906	0.61353	1972-01-15 09:00:00	3340	Hunter River Basin	21412.2	HunterCentralRivers	15.5986	Midstream	0.133
210001	In-channel fresh	210001-In-channel fresh	31	flood_37.xlsx	7.194	1.76195	1.51472	1972-01-15 11:00:00	16400	Hunter River Basin	21412.2	HunterCentralRivers	76.5919	Downstream	0.327
206024	In-channel fresh	206024-In-channel fresh	271	flood_39.xlsx	3.214	1.00327	1.19204	1972-01-15 20:00:00	7930	Macleay River Basin	11415.6	NorthernRivers	69.4664	Downstream	0.146091
201900	In-channel fresh	201900-In-channel fresh	59	flood_6.xlsx	5.439	5.53322	2.14908	1972-01-15 23:00:00	275	Tweed River Basin	1085.5	NorthernRivers	25.3339	Midstream	0.247227
202001	In-channel fresh	202001-In-channel fresh	0	flood_0.xlsx	2.317	5.27964	2.03847	1972-01-15 23:00:00	34	Brunswick River Basin	513.306	NorthernRivers	6.62373	Upstream	0.105318
204007	In-channel fresh	204007-In-channel fresh	0	flood_0.xlsx	3.016	-1.42434	-0.412358	1972-01-16 10:00:00	16690	Clarence River Basin	22333.9	NorthernRivers	74.7295	Downstream	0.137091
204046	In-channel fresh	204046-In-channel fresh	512	flood_56.xlsx	1.9	0.40008	0.876504	1972-01-20 04:00:00	1720	Clarence River Basin	22333.9	NorthernRivers	7.7013	Upstream	0.0863636
212013	High flow	212013-High flow	0	flood_0.xlsx	2.369	19.6427	3.95805	1972-01-23 17:00:00	26	Hawkesbury River Basin	22009.6	HawkesburyNepean	0.118131	Upstream	0.107682
209002	High flow	209002-High flow	48	flood_6.xlsx	4.528	0.782545	1.34395	1972-01-24 08:00:00	156	Karuah River Basin	4482.89	HunterCentralRivers	3.4799	Upstream	0.205818
210006	Overbank flood	210006-Overbank flood	10	flood_18.xlsx	4.754	0.817544	1.29648	1972-01-24 09:00:00	3340	Hunter River Basin	21412.2	HunterCentralRivers	15.5986	Midstream	0.216091
210022	In-channel fresh	210022-In-channel fresh	6	flood_14.xlsx	4.383	3.18718	2.06436	1972-01-24 12:00:00	205	Hunter River Basin	21412.2	HunterCentralRivers	0.957398	Upstream	0.199227
210088	In-channel fresh	210088-In-channel fresh	20	flood_4.xlsx	4.38	4.62325	1.8993	1972-01-24 13:00:00	799	Hunter River Basin	21412.2	HunterCentralRivers	3.73152	Upstream	0.199091
210011	Overbank flood	210011-Overbank flood	9	flood_6.xlsx	5.695	3.71901	2.11432	1972-01-24 14:00:00	195.56	Hunter River Basin	21412.2	HunterCentralRivers	0.913311	Upstream	0.258864
208008	High flow	208008-High flow	5	flood_13.xlsx	1.616	-1.13939	0.183705	1972-01-24 16:00:00	207	Manning River Basin	8171.1	HunterCentralRivers	2.53332	Upstream	0.0734545
210031	High flow	210031-High flow	12	flood_2.xlsx	9.466	1.6979	1.61477	1972-01-24 20:00:00	6810	Hunter River Basin	21412.2	HunterCentralRivers	31.8043	Midstream	0.430273
205006	In-channel fresh	205006-In-channel fresh	0	flood_0.xlsx	4.086	-0.721355	0.592775	1972-01-25	431	Bellinger River Basin	3461.45	NorthernRivers	12.4514	Midstream	0.185727
206024	In-channel fresh	206024-In-channel fresh	273	flood_40.xlsx	2.801	-0.754852	0.740662	1972-01-25 01:00:00	7930	Macleay River Basin	11415.6	NorthernRivers	69.4664	Downstream	0.127318
210010	Overbank flood	210010-Overbank flood	18	flood_25.xlsx	10	-0.720778	0.984016	1972-01-25 01:00:00	997.5	Hunter River Basin	21412.2	HunterCentralRivers	4.65856	Upstream	0.454545
210083	High flow	210083-High flow	23	flood_3.xlsx	9.466	1.70987	1.61939	1972-01-25 03:00:00	13400	Hunter River Basin	21412.2	HunterCentralRivers	62.5812	Downstream	0.430273
210001	In-channel fresh	210001-In-channel fresh	32	flood_38.xlsx	7.874	0.627469	1.31423	1972-01-25 05:00:00	16400	Hunter River Basin	21412.2	HunterCentralRivers	76.5919	Downstream	0.357909
204007	In-channel fresh	204007-In-channel fresh	112	flood_2.xlsx	3.899	0.226143	0.785909	1972-01-25 07:00:00	16690	Clarence River Basin	22333.9	NorthernRivers	74.7295	Downstream	0.177227
210079	Overbank flood	210079-Overbank flood	14	flood_6.xlsx	13.35	-0.795879	0.807016	1972-01-25 07:00:00	956	Hunter River Basin	21412.2	HunterCentralRivers	4.46475	Upstream	0.606818
202001	In-channel fresh	202001-In-channel fresh	1	flood_1.xlsx	2.414	4.14003	1.8972	1972-01-25 08:00:00	34	Brunswick River Basin	513.306	NorthernRivers	6.62373	Upstream	0.109727
208003	In-channel fresh	208003-In-channel fresh	17	flood_24.xlsx	6.115	-1.52994	0.174734	1972-01-25 08:00:00	1610	Manning River Basin	8171.1	HunterCentralRivers	19.7036	Midstream	0.277955
209003	High flow	209003-High flow	12	flood_2.xlsx	7.245	0.906151	1.3539	1972-01-25 08:00:00	974	Karuah River Basin	4482.89	HunterCentralRivers	21.7271	Midstream	0.329318
210056	In-channel fresh	210056-In-channel fresh	2	flood_10.xlsx	3.334	1.00255	1.38712	1972-01-25 08:00:00	3090	Hunter River Basin	21412.2	HunterCentralRivers	14.431	Midstream	0.151545
201005	High flow	201005-High flow	33	flood_31.xlsx	4.089	10.9019	3.09713	1972-01-25 10:00:00	111	Tweed River Basin	1085.5	NorthernRivers	10.2257	Midstream	0.185864
203014	High flow	203014-High flow	40	flood_27.xlsx	8.027	1.71936	1.61168	1972-01-26 02:00:00	223	Richmond River Basin	7061.79	NorthernRivers	3.15784	Upstream	0.364864
212250	In-channel fresh	212250-In-channel fresh	2	flood_10.xlsx	2.998	-0.211217	0.921893	1972-01-26 07:00:00	1450	Hawkesbury River Basin	22009.6	HawkesburyNepean	6.58805	Upstream	0.136273
210028	In-channel fresh	210028-In-channel fresh	88	flood_31.xlsx	3.512	-1.13316	0.305729	1972-01-26 08:00:00	1848	Hunter River Basin	21412.2	HunterCentralRivers	8.6306	Upstream	0.159636
204046	In-channel fresh	204046-In-channel fresh	534	flood_58.xlsx	1.705	-0.0754718	0.678531	1972-01-26 15:00:00	1720	Clarence River Basin	22333.9	NorthernRivers	7.7013	Upstream	0.0775
201005	Overbank flood	201005-Overbank flood	5	flood_13.xlsx	6.51	1.42006	1.51691	1972-02-12 12:00:00	111	Tweed River Basin	1085.5	NorthernRivers	10.2257	Midstream	0.295909
201900	High flow	201900-High flow	12	flood_2.xlsx	9.062	6.19805	2.37673	1972-02-12 14:00:00	275	Tweed River Basin	1085.5	NorthernRivers	25.3339	Midstream	0.411909
202001	In-channel fresh	202001-In-channel fresh	93	flood_2.xlsx	3.239	1.61881	1.45871	1972-02-12 14:00:00	34	Brunswick River Basin	513.306	NorthernRivers	6.62373	Upstream	0.147227
201001	In-channel fresh	201001-In-channel fresh	39	flood_5.xlsx	7.734	8.43654	2.87065	1972-02-12 15:00:00	213	Tweed River Basin	1085.5	NorthernRivers	19.6223	Midstream	0.351545
203005	In-channel fresh	203005-In-channel fresh	0	flood_0.xlsx	8.853	3.1666	1.94272	1972-02-12 20:00:00	702	Richmond River Basin	7061.79	NorthernRivers	9.94083	Upstream	0.402409
203010	In-channel fresh	203010-In-channel fresh	48	flood_8.xlsx	7.719	5.06065	2.33172	1972-02-12 20:00:00	179	Richmond River Basin	7061.79	NorthernRivers	2.53477	Upstream	0.350864
203014	High flow	203014-High flow	41	flood_28.xlsx	9.746	-0.260211	1.05619	1972-02-12 22:00:00	223	Richmond River Basin	7061.79	NorthernRivers	3.15784	Upstream	0.443
204002	In-channel fresh	204002-In-channel fresh	45	flood_6.xlsx	5.874	-0.0830384	1.08102	1972-02-12 23:00:00	4550	Clarence River Basin	22333.9	NorthernRivers	20.3726	Midstream	0.267
204046	In-channel fresh	204046-In-channel fresh	557	flood_60.xlsx	2.116	-0.513844	0.700655	1972-02-13 02:00:00	1720	Clarence River Basin	22333.9	NorthernRivers	7.7013	Upstream	0.0961818
203004	High flow	203004-High flow	0	flood_0.xlsx	10.957	-0.597922	0.99037	1972-02-13 14:00:00	1790	Richmond River Basin	7061.79	NorthernRivers	25.3477	Midstream	0.498045
204007	High flow	204007-High flow	0	flood_0.xlsx	5.628	-0.381172	0.897372	1972-02-13 16:00:00	16690	Clarence River Basin	22333.9	NorthernRivers	74.7295	Downstream	0.255818
204046	In-channel fresh	204046-In-channel fresh	590	flood_63.xlsx	1.95	1.94787	1.65336	1972-02-18 16:00:00	1720	Clarence River Basin	22333.9	NorthernRivers	7.7013	Upstream	0.0886364
204046	In-channel fresh	204046-In-channel fresh	601	flood_64.xlsx	1.814	1.28706	1.23379	1972-02-19 08:00:00	1720	Clarence River Basin	22333.9	NorthernRivers	7.7013	Upstream	0.0824545
204046	In-channel fresh	204046-In-channel fresh	612	flood_65.xlsx	1.658	-0.242776	-0.394798	1972-02-20 17:00:00	1720	Clarence River Basin	22333.9	NorthernRivers	7.7013	Upstream	0.0753636
204007	In-channel fresh	204007-In-channel fresh	222	flood_3.xlsx	3.275	0.0919305	-0.123765	1972-02-21 02:00:00	16690	Clarence River Basin	22333.9	NorthernRivers	74.7295	Downstream	0.148864
204046	In-channel fresh	204046-In-channel fresh	634	flood_67.xlsx	1.584	-1.56119	-0.300289	1972-02-23 03:00:00	1720	Clarence River Basin	22333.9	NorthernRivers	7.7013	Upstream	0.072
205006	In-channel fresh	205006-In-channel fresh	1	flood_1.xlsx	4.482	-0.0513883	1.01193	1972-02-29 13:00:00	431	Bellinger River Basin	3461.45	NorthernRivers	12.4514	Midstream	0.203727
204007	In-channel fresh	204007-In-channel fresh	233	flood_4.xlsx	2.975	-0.584432	0.820368	1972-03-01 13:00:00	16690	Clarence River Basin	22333.9	NorthernRivers	74.7295	Downstream	0.135227
205006	High flow	205006-High flow	0	flood_0.xlsx	7.054	2.55987	1.84777	1972-03-08 01:00:00	431	Bellinger River Basin	3461.45	NorthernRivers	12.4514	Midstream	0.320636
201005	In-channel fresh	201005-In-channel fresh	180	flood_70.xlsx	2.7	5.93362	2.38318	1972-03-08 05:00:00	111	Tweed River Basin	1085.5	NorthernRivers	10.2257	Midstream	0.122727
203005	In-channel fresh	203005-In-channel fresh	1	flood_1.xlsx	7.188	3.54236	2.12205	1972-03-08 10:00:00	702	Richmond River Basin	7061.79	NorthernRivers	9.94083	Upstream	0.326727
206024	In-channel fresh	206024-In-channel fresh	276	flood_43.xlsx	3.363	-0.457716	0.87697	1972-03-09 01:00:00	7930	Macleay River Basin	11415.6	NorthernRivers	69.4664	Downstream	0.152864
203014	In-channel fresh	203014-In-channel fresh	100	flood_36.xlsx	6.803	0.180469	1.30897	1972-03-09 07:00:00	223	Richmond River Basin	7061.79	NorthernRivers	3.15784	Upstream	0.309227
204046	In-channel fresh	204046-In-channel fresh	668	flood_70.xlsx	1.635	-0.851253	0.752995	1972-03-09 09:00:00	1720	Clarence River Basin	22333.9	NorthernRivers	7.7013	Upstream	0.0743182
203004	In-channel fresh	203004-In-channel fresh	12	flood_2.xlsx	7.876	0.917881	1.58293	1972-03-09 16:00:00	1790	Richmond River Basin	7061.79	NorthernRivers	25.3477	Midstream	0.358
204007	In-channel fresh	204007-In-channel fresh	255	flood_6.xlsx	4.056	-0.611542	0.932396	1972-03-09 21:00:00	16690	Clarence River Basin	22333.9	NorthernRivers	74.7295	Downstream	0.184364
203014	In-channel fresh	203014-In-channel fresh	101	flood_37.xlsx	6.403	-0.824519	0.740709	1972-03-20 15:00:00	223	Richmond River Basin	7061.79	NorthernRivers	3.15784	Upstream	0.291045
204046	In-channel fresh	204046-In-channel fresh	690	flood_72.xlsx	2.277	0.0535737	0.839971	1972-03-23	1720	Clarence River Basin	22333.9	NorthernRivers	7.7013	Upstream	0.1035
204007	High flow	204007-High flow	1	flood_1.xlsx	5.344	0.332971	1.23585	1972-03-23 08:00:00	16690	Clarence River Basin	22333.9	NorthernRivers	74.7295	Downstream	0.242909
204046	In-channel fresh	204046-In-channel fresh	701	flood_73.xlsx	1.815	0.681412	1.0809	1972-03-28 18:00:00	1720	Clarence River Basin	22333.9	NorthernRivers	7.7013	Upstream	0.0825
204046	In-channel fresh	204046-In-channel fresh	712	flood_74.xlsx	1.789	0.572951	1.02601	1972-03-28 21:00:00	1720	Clarence River Basin	22333.9	NorthernRivers	7.7013	Upstream	0.0813182
204046	In-channel fresh	204046-In-channel fresh	723	flood_75.xlsx	1.775	0.485634	0.979301	1972-03-29	1720	Clarence River Basin	22333.9	NorthernRivers	7.7013	Upstream	0.0806818
204046	In-channel fresh	204046-In-channel fresh	734	flood_76.xlsx	1.721	0.0582323	0.736119	1972-03-29 10:00:00	1720	Clarence River Basin	22333.9	NorthernRivers	7.7013	Upstream	0.0782273
201005	Overbank flood	201005-Overbank flood	6	flood_14.xlsx	5.798	12.1526	3.21376	1972-04-02 04:00:00	111	Tweed River Basin	1085.5	NorthernRivers	10.2257	Midstream	0.263545
202001	In-channel fresh	202001-In-channel fresh	104	flood_3.xlsx	3.404	9.73724	3.0512	1972-04-03 05:00:00	34	Brunswick River Basin	513.306	NorthernRivers	6.62373	Upstream	0.154727
201001	In-channel fresh	201001-In-channel fresh	40	flood_6.xlsx	5.833	11.9183	3.31962	1972-04-03 07:00:00	213	Tweed River Basin	1085.5	NorthernRivers	19.6223	Midstream	0.265136
201900	High flow	201900-High flow	23	flood_3.xlsx	8.814	15.0058	3.70032	1972-04-03 07:00:00	275	Tweed River Basin	1085.5	NorthernRivers	25.3339	Midstream	0.400636
209002	High flow	209002-High flow	49	flood_7.xlsx	4.092	-0.269788	1.04076	1972-04-03 08:00:00	156	Karuah River Basin	4482.89	HunterCentralRivers	3.4799	Upstream	0.186
203014	High flow	203014-High flow	42	flood_29.xlsx	9.434	1.2568	1.69551	1972-04-03 20:00:00	223	Richmond River Basin	7061.79	NorthernRivers	3.15784	Upstream	0.428818
210079	High flow	210079-High flow	37	flood_5.xlsx	10.196	1.58656	1.68668	1972-04-04 01:00:00	956	Hunter River Basin	21412.2	HunterCentralRivers	4.46475	Upstream	0.463455
210010	High flow	210010-High flow	25	flood_31.xlsx	6.389	2.37311	1.92679	1972-04-04 04:00:00	997.5	Hunter River Basin	21412.2	HunterCentralRivers	4.65856	Upstream	0.290409
208015	In-channel fresh	208015-In-channel fresh	23	flood_3.xlsx	4.936	0.220385	1.35279	1972-04-04 07:00:00	96	Manning River Basin	8171.1	HunterCentralRivers	1.17487	Upstream	0.224364
208003	In-channel fresh	208003-In-channel fresh	18	flood_25.xlsx	8.455	-0.658546	0.902907	1972-04-04 08:00:00	1610	Manning River Basin	8171.1	HunterCentralRivers	19.7036	Midstream	0.384318
208007	In-channel fresh	208007-In-channel fresh	100	flood_31.xlsx	1.895	1.42937	1.68363	1972-04-04 08:00:00	218	Manning River Basin	8171.1	HunterCentralRivers	2.66794	Upstream	0.0861364
209003	In-channel fresh	209003-In-channel fresh	43	flood_4.xlsx	5.46	1.38024	1.52519	1972-04-04 09:00:00	974	Karuah River Basin	4482.89	HunterCentralRivers	21.7271	Midstream	0.248182
210006	Overbank flood	210006-Overbank flood	11	flood_19.xlsx	3.985	1.12152	1.45492	1972-04-04 09:00:00	3340	Hunter River Basin	21412.2	HunterCentralRivers	15.5986	Midstream	0.181136
206024	In-channel fresh	206024-In-channel fresh	277	flood_44.xlsx	2.876	0.510274	1.13736	1972-04-04 10:00:00	7930	Macleay River Basin	11415.6	NorthernRivers	69.4664	Downstream	0.130727
204007	In-channel fresh	204007-In-channel fresh	266	flood_7.xlsx	4.468	0.106841	1.1777	1972-04-05 02:00:00	16690	Clarence River Basin	22333.9	NorthernRivers	74.7295	Downstream	0.203091
210028	In-channel fresh	210028-In-channel fresh	89	flood_32.xlsx	2.477	-1.31677	0.0395624	1972-04-06 09:00:00	1848	Hunter River Basin	21412.2	HunterCentralRivers	8.6306	Upstream	0.112591
204046	In-channel fresh	204046-In-channel fresh	767	flood_79.xlsx	1.579	-0.195245	0.759057	1972-05-12 21:00:00	1720	Clarence River Basin	22333.9	NorthernRivers	7.7013	Upstream	0.0717727
210079	In-channel fresh	210079-In-channel fresh	39	flood_27.xlsx	6.29	0.84136	1.39872	1972-06-24 03:00:00	956	Hunter River Basin	21412.2	HunterCentralRivers	4.46475	Upstream	0.285909
208008	In-channel fresh	208008-In-channel fresh	128	flood_35.xlsx	1.225	1.89885	1.60298	1972-06-24 04:00:00	207	Manning River Basin	8171.1	HunterCentralRivers	2.53332	Upstream	0.0556818
210010	High flow	210010-High flow	26	flood_32.xlsx	5.773	2.24901	1.84833	1972-06-24 06:00:00	997.5	Hunter River Basin	21412.2	HunterCentralRivers	4.65856	Upstream	0.262409
209002	Overbank flood	209002-Overbank flood	12	flood_2.xlsx	5.758	-0.138999	1.17912	1972-06-24 08:00:00	156	Karuah River Basin	4482.89	HunterCentralRivers	3.4799	Upstream	0.261727
209003	High flow	209003-High flow	23	flood_3.xlsx	6.628	1.94252	1.6813	1972-06-24 09:00:00	974	Karuah River Basin	4482.89	HunterCentralRivers	21.7271	Midstream	0.301273
208007	In-channel fresh	208007-In-channel fresh	101	flood_32.xlsx	2.346	-1.39222	0.186429	1972-10-01 09:00:00	218	Manning River Basin	8171.1	HunterCentralRivers	2.66794	Upstream	0.106636
208008	In-channel fresh	208008-In-channel fresh	129	flood_36.xlsx	1.431	0.257031	1.16663	1972-10-18 11:00:00	207	Manning River Basin	8171.1	HunterCentralRivers	2.53332	Upstream	0.0650455
208006	In-channel fresh	208006-In-channel fresh	19	flood_19.xlsx	3.11	0.0223775	1.08166	1972-10-18 19:00:00	630	Manning River Basin	8171.1	HunterCentralRivers	7.7101	Upstream	0.141364
205006	In-channel fresh	205006-In-channel fresh	12	flood_2.xlsx	5.357	-0.39404	0.938388	1972-10-18 21:00:00	431	Bellinger River Basin	3461.45	NorthernRivers	12.4514	Midstream	0.2435
208003	In-channel fresh	208003-In-channel fresh	19	flood_26.xlsx	6.742	-0.738354	0.756656	1972-10-19 02:00:00	1610	Manning River Basin	8171.1	HunterCentralRivers	19.7036	Midstream	0.306455
210010	In-channel fresh	210010-In-channel fresh	194	flood_95.xlsx	3.678	3.88887	2.01252	1972-10-19 09:00:00	997.5	Hunter River Basin	21412.2	HunterCentralRivers	4.65856	Upstream	0.167182
206011	In-channel fresh	206011-In-channel fresh	19	flood_14.xlsx	3.789	-0.826257	0.511603	1972-10-19 20:00:00	9980	Macleay River Basin	11415.6	NorthernRivers	87.4243	Downstream	0.172227
205006	High flow	205006-High flow	1	flood_1.xlsx	5.548	-0.869319	0.636438	1972-10-19 21:00:00	431	Bellinger River Basin	3461.45	NorthernRivers	12.4514	Midstream	0.252182
206024	In-channel fresh	206024-In-channel fresh	278	flood_45.xlsx	2.98	-0.936388	0.31927	1972-10-20 03:00:00	7930	Macleay River Basin	11415.6	NorthernRivers	69.4664	Downstream	0.135455
204046	In-channel fresh	204046-In-channel fresh	779	flood_80.xlsx	1.859	-0.707634	0.132615	1972-10-20 08:00:00	1720	Clarence River Basin	22333.9	NorthernRivers	7.7013	Upstream	0.0845
204007	High flow	204007-High flow	12	flood_2.xlsx	4.986	-0.190314	0.749333	1972-10-20 16:00:00	16690	Clarence River Basin	22333.9	NorthernRivers	74.7295	Downstream	0.226636
201005	Overbank flood	201005-Overbank flood	7	flood_15.xlsx	6.552	0.622912	1.38433	1972-10-27 20:00:00	111	Tweed River Basin	1085.5	NorthernRivers	10.2257	Midstream	0.297818
201001	In-channel fresh	201001-In-channel fresh	41	flood_7.xlsx	5.557	2.31887	1.71673	1972-10-28 04:00:00	213	Tweed River Basin	1085.5	NorthernRivers	19.6223	Midstream	0.252591
202001	In-channel fresh	202001-In-channel fresh	115	flood_4.xlsx	3.417	0.770728	1.41922	1972-10-28 05:00:00	34	Brunswick River Basin	513.306	NorthernRivers	6.62373	Upstream	0.155318
201900	High flow	201900-High flow	31	flood_4.xlsx	7.856	1.94277	1.70227	1972-10-28 07:00:00	275	Tweed River Basin	1085.5	NorthernRivers	25.3339	Midstream	0.357091
203010	In-channel fresh	203010-In-channel fresh	49	flood_9.xlsx	7.182	2.26912	1.74464	1972-10-28 08:00:00	179	Richmond River Basin	7061.79	NorthernRivers	2.53477	Upstream	0.326455
202001	High flow	202001-High flow	0	flood_0.xlsx	3.417	0.7826	1.42365	1972-10-28 09:00:00	34	Brunswick River Basin	513.306	NorthernRivers	6.62373	Upstream	0.155318
203014	High flow	203014-High flow	44	flood_30.xlsx	9.766	-1.10341	0.75261	1972-10-28 18:00:00	223	Richmond River Basin	7061.79	NorthernRivers	3.15784	Upstream	0.443909
204014	In-channel fresh	204014-In-channel fresh	0	flood_0.xlsx	1.962	-0.873526	0.339166	1972-10-28 20:00:00	881	Clarence River Basin	22333.9	NorthernRivers	3.94468	Upstream	0.0891818
206014	In-channel fresh	206014-In-channel fresh	35	flood_9.xlsx	2.92	3.19765	1.74102	1972-10-28 22:00:00	376	Macleay River Basin	11415.6	NorthernRivers	3.29374	Upstream	0.132727
204001	In-channel fresh	204001-In-channel fresh	27	flood_6.xlsx	9.121	3.85464	2.09611	1972-10-29 01:00:00	1660	Clarence River Basin	22333.9	NorthernRivers	7.43265	Upstream	0.414591
204025	In-channel fresh	204025-In-channel fresh	35	flood_3.xlsx	4.899	1.36407	1.46009	1972-10-29 01:00:00	135	Clarence River Basin	22333.9	NorthernRivers	0.604463	Upstream	0.222682
205006	Overbank flood	205006-Overbank flood	0	flood_0.xlsx	9.09	1.18431	1.52483	1972-10-29 02:00:00	431	Bellinger River Basin	3461.45	NorthernRivers	12.4514	Midstream	0.413182
208005	In-channel fresh	208005-In-channel fresh	6	flood_14.xlsx	2.017	1.68597	1.55037	1972-10-29 02:00:00	1870	Manning River Basin	8171.1	HunterCentralRivers	22.8855	Midstream	0.0916818
208006	High flow	208006-High flow	38	flood_7.xlsx	4.308	1.58662	1.57122	1972-10-29 02:00:00	630	Manning River Basin	8171.1	HunterCentralRivers	7.7101	Upstream	0.195818
208008	High flow	208008-High flow	6	flood_14.xlsx	2.017	1.68597	1.55037	1972-10-29 02:00:00	207	Manning River Basin	8171.1	HunterCentralRivers	2.53332	Upstream	0.0916818
204046	High flow	204046-High flow	34	flood_4.xlsx	2.807	0.989201	1.39431	1972-10-29 04:00:00	1720	Clarence River Basin	22333.9	NorthernRivers	7.7013	Upstream	0.127591
207004	In-channel fresh	207004-In-channel fresh	0	flood_0.xlsx	6.988	-0.238255	0.643511	1972-10-29 04:00:00	1610	Hastings River Basin	4518.46	NorthernRivers	35.6316	Midstream	0.317636
208019	In-channel fresh	208019-In-channel fresh	0	flood_0.xlsx	7.386	2.96922	1.90925	1972-10-29 04:00:00	492	Manning River Basin	8171.1	HunterCentralRivers	6.02122	Upstream	0.335727
204004	In-channel fresh	204004-In-channel fresh	12	flood_2.xlsx	8.12	1.88793	1.67058	1972-10-29 05:00:00	7800	Clarence River Basin	22333.9	NorthernRivers	34.9245	Midstream	0.369091
206011	Overbank flood	206011-Overbank flood	0	flood_0.xlsx	7.2	-0.000153795	1.1706	1972-10-29 06:00:00	9980	Macleay River Basin	11415.6	NorthernRivers	87.4243	Downstream	0.327273
210011	In-channel fresh	210011-In-channel fresh	106	flood_53.xlsx	2.885	6.22673	2.44523	1972-10-29 06:00:00	195.56	Hunter River Basin	21412.2	HunterCentralRivers	0.913311	Upstream	0.131136
208015	High flow	208015-High flow	1	flood_1.xlsx	6.058	0.131446	1.32469	1972-10-29 07:00:00	96	Manning River Basin	8171.1	HunterCentralRivers	1.17487	Upstream	0.275364
203005	In-channel fresh	203005-In-channel fresh	23	flood_3.xlsx	8.071	1.26102	1.53218	1972-10-29 08:00:00	702	Richmond River Basin	7061.79	NorthernRivers	9.94083	Upstream	0.366864
206024	Overbank flood	206024-Overbank flood	66	flood_6.xlsx	7.525	0.417545	1.27165	1972-10-29 08:00:00	7930	Macleay River Basin	11415.6	NorthernRivers	69.4664	Downstream	0.342045
209003	In-channel fresh	209003-In-channel fresh	54	flood_5.xlsx	4.226	-0.302727	0.936265	1972-10-29 09:00:00	974	Karuah River Basin	4482.89	HunterCentralRivers	21.7271	Midstream	0.192091
210006	High flow	210006-High flow	18	flood_25.xlsx	2.906	-0.874019	0.586903	1972-10-29 09:00:00	3340	Hunter River Basin	21412.2	HunterCentralRivers	15.5986	Midstream	0.132091
210028	In-channel fresh	210028-In-channel fresh	90	flood_33.xlsx	2.855	-0.896053	0.558443	1972-10-29 09:00:00	1848	Hunter River Basin	21412.2	HunterCentralRivers	8.6306	Upstream	0.129773
208004	In-channel fresh	208004-In-channel fresh	13	flood_20.xlsx	10.05	0.798095	1.35605	1972-10-29 10:00:00	6560	Manning River Basin	8171.1	HunterCentralRivers	80.2829	Downstream	0.456818
204007	Overbank flood	204007-Overbank flood	0	flood_0.xlsx	13.194	-0.163378	1.09647	1972-10-29 11:00:00	16690	Clarence River Basin	22333.9	NorthernRivers	74.7295	Downstream	0.599727
204002	In-channel fresh	204002-In-channel fresh	46	flood_7.xlsx	8.369	0.0353835	1.1088	1972-10-29 15:00:00	4550	Clarence River Basin	22333.9	NorthernRivers	20.3726	Midstream	0.380409
203004	High flow	203004-High flow	1	flood_1.xlsx	11.041	-1.09105	0.810836	1972-10-29 17:00:00	1790	Richmond River Basin	7061.79	NorthernRivers	25.3477	Midstream	0.501864
210010	In-channel fresh	210010-In-channel fresh	195	flood_96.xlsx	4.512	1.59681	1.57922	1972-10-29 17:00:00	997.5	Hunter River Basin	21412.2	HunterCentralRivers	4.65856	Upstream	0.205091
204041	Overbank flood	204041-Overbank flood	37	flood_7.xlsx	17.855	-1.09093	0.652054	1972-10-30 04:00:00	1790	Clarence River Basin	22333.9	NorthernRivers	8.01473	Upstream	0.811591
208008	In-channel fresh	208008-In-channel fresh	136	flood_42.xlsx	1.182	24.3639	4.60538	1972-11-10 01:00:00	207	Manning River Basin	8171.1	HunterCentralRivers	2.53332	Upstream	0.0537273
210006	In-channel fresh	210006-In-channel fresh	468	flood_52.xlsx	2.053	0.0180755	0.851063	1972-11-10 09:00:00	3340	Hunter River Basin	21412.2	HunterCentralRivers	15.5986	Midstream	0.0933182
204041	In-channel fresh	204041-In-channel fresh	33	flood_26.xlsx	8.405	3.59123	1.97697	1972-11-11 23:00:00	1790	Clarence River Basin	22333.9	NorthernRivers	8.01473	Upstream	0.382045
204046	In-channel fresh	204046-In-channel fresh	848	flood_87.xlsx	1.87	0.123958	0.72029	1972-11-12 08:00:00	1720	Clarence River Basin	22333.9	NorthernRivers	7.7013	Upstream	0.085
204007	In-channel fresh	204007-In-channel fresh	288	flood_9.xlsx	4.086	-0.847144	0.0466801	1972-11-12 21:00:00	16690	Clarence River Basin	22333.9	NorthernRivers	74.7295	Downstream	0.185727
206024	In-channel fresh	206024-In-channel fresh	279	flood_46.xlsx	2.374	1.25432	1.17419	1972-11-13 18:00:00	7930	Macleay River Basin	11415.6	NorthernRivers	69.4664	Downstream	0.107909
206014	In-channel fresh	206014-In-channel fresh	2	flood_10.xlsx	3.538	11.0418	2.97169	1972-11-26 21:00:00	376	Macleay River Basin	11415.6	NorthernRivers	3.29374	Upstream	0.160818
206024	In-channel fresh	206024-In-channel fresh	280	flood_47.xlsx	3.648	0.0541802	0.872626	1972-11-27 14:00:00	7930	Macleay River Basin	11415.6	NorthernRivers	69.4664	Downstream	0.165818
206011	In-channel fresh	206011-In-channel fresh	20	flood_15.xlsx	3.94	1.81087	1.40212	1972-11-27 22:00:00	9980	Macleay River Basin	11415.6	NorthernRivers	87.4243	Downstream	0.179091
204014	In-channel fresh	204014-In-channel fresh	34	flood_4.xlsx	1.874	0.981797	1.30032	1972-12-09 03:00:00	881	Clarence River Basin	22333.9	NorthernRivers	3.94468	Upstream	0.0851818
204007	In-channel fresh	204007-In-channel fresh	2	flood_10.xlsx	3.239	-0.9449	0.642092	1972-12-11 01:00:00	16690	Clarence River Basin	22333.9	NorthernRivers	74.7295	Downstream	0.147227
204046	In-channel fresh	204046-In-channel fresh	853	flood_91.xlsx	1.621	-0.377063	-0.141151	1972-12-31 02:00:00	1720	Clarence River Basin	22333.9	NorthernRivers	7.7013	Upstream	0.0736818
204007	In-channel fresh	204007-In-channel fresh	13	flood_11.xlsx	3.05	-0.812301	0.538575	1973-01-11 12:00:00	16690	Clarence River Basin	22333.9	NorthernRivers	74.7295	Downstream	0.138636
208008	In-channel fresh	208008-In-channel fresh	137	flood_43.xlsx	1.192	31.7107	4.63009	1973-01-28 17:00:00	207	Manning River Basin	8171.1	HunterCentralRivers	2.53332	Upstream	0.0541818
204046	In-channel fresh	204046-In-channel fresh	861	flood_99.xlsx	1.634	-0.211503	0.702208	1973-01-29 19:00:00	1720	Clarence River Basin	22333.9	NorthernRivers	7.7013	Upstream	0.0742727
209002	In-channel fresh	209002-In-channel fresh	1	flood_1.xlsx	3.042	-0.325629	1.05433	1973-02-11 08:00:00	156	Karuah River Basin	4482.89	HunterCentralRivers	3.4799	Upstream	0.138273
208008	In-channel fresh	208008-In-channel fresh	138	flood_44.xlsx	1.287	-1.39921	0.242673	1973-02-11 18:00:00	207	Manning River Basin	8171.1	HunterCentralRivers	2.53332	Upstream	0.0585
210079	In-channel fresh	210079-In-channel fresh	40	flood_28.xlsx	7.196			1973-02-11 21:00:00	956	Hunter River Basin	21412.2	HunterCentralRivers	4.46475	Upstream	0.327091
204014	In-channel fresh	204014-In-channel fresh	45	flood_5.xlsx	2.118	0.45192	0.791367	1973-02-12 04:00:00	881	Clarence River Basin	22333.9	NorthernRivers	3.94468	Upstream	0.0962727
209003	In-channel fresh	209003-In-channel fresh	65	flood_6.xlsx	3.763	-1.29708	-0.240934	1973-02-12 08:00:00	974	Karuah River Basin	4482.89	HunterCentralRivers	21.7271	Midstream	0.171045
208007	In-channel fresh	208007-In-channel fresh	102	flood_33.xlsx	1.59	-1.31973	0.271407	1973-02-12 09:00:00	218	Manning River Basin	8171.1	HunterCentralRivers	2.66794	Upstream	0.0722727
204046	In-channel fresh	204046-In-channel fresh	3	flood_100.xlsx	2.168	-1.36193	0.0283768	1973-02-12 12:00:00	1720	Clarence River Basin	22333.9	NorthernRivers	7.7013	Upstream	0.0985455
206024	High flow	206024-High flow	9	flood_11.xlsx	4.557	-0.528987	0.528646	1973-02-12 13:00:00	7930	Macleay River Basin	11415.6	NorthernRivers	69.4664	Downstream	0.207136
210028	In-channel fresh	210028-In-channel fresh	91	flood_34.xlsx	2.82	-1.32939	-0.490478	1973-02-12 20:00:00	1848	Hunter River Basin	21412.2	HunterCentralRivers	8.6306	Upstream	0.128182
205006	High flow	205006-High flow	23	flood_3.xlsx	6.33	-0.256826	0.742649	1973-02-13 08:00:00	431	Bellinger River Basin	3461.45	NorthernRivers	12.4514	Midstream	0.287727
210006	In-channel fresh	210006-In-channel fresh	479	flood_53.xlsx	2.536	-0.878712	0.226831	1973-02-14 09:00:00	3340	Hunter River Basin	21412.2	HunterCentralRivers	15.5986	Midstream	0.115273
201005	Overbank flood	201005-Overbank flood	10	flood_18.xlsx	5.9	0.0913817	0.779854	1973-02-14 12:00:00	111	Tweed River Basin	1085.5	NorthernRivers	10.2257	Midstream	0.268182
201900	High flow	201900-High flow	32	flood_5.xlsx	8.71	4.73328	1.83006	1973-02-14 13:00:00	275	Tweed River Basin	1085.5	NorthernRivers	25.3339	Midstream	0.395909
202001	In-channel fresh	202001-In-channel fresh	137	flood_6.xlsx	3.187	1.90515	1.28476	1973-02-14 13:00:00	34	Brunswick River Basin	513.306	NorthernRivers	6.62373	Upstream	0.144864
201001	In-channel fresh	201001-In-channel fresh	42	flood_8.xlsx	5.41	4.0184	1.5136	1973-02-14 16:00:00	213	Tweed River Basin	1085.5	NorthernRivers	19.6223	Midstream	0.245909
203010	In-channel fresh	203010-In-channel fresh	2	flood_10.xlsx	5.515	2.06047	1.54012	1973-02-14 23:00:00	179	Richmond River Basin	7061.79	NorthernRivers	2.53477	Upstream	0.250682
203014	High flow	203014-High flow	46	flood_32.xlsx	8.115	-0.616572	0.699781	1973-02-15 11:00:00	223	Richmond River Basin	7061.79	NorthernRivers	3.15784	Upstream	0.368864
204046	High flow	204046-High flow	45	flood_5.xlsx	2.502	-0.103715	1.03501	1973-02-17 20:00:00	1720	Clarence River Basin	22333.9	NorthernRivers	7.7013	Upstream	0.113727
204007	Overbank flood	204007-Overbank flood	1	flood_1.xlsx	6.822	-1.07537	0.360598	1973-02-18 01:00:00	16690	Clarence River Basin	22333.9	NorthernRivers	74.7295	Downstream	0.310091
205006	In-channel fresh	205006-In-channel fresh	34	flood_4.xlsx	6.33	1.09807	1.17792	1973-02-18 01:00:00	431	Bellinger River Basin	3461.45	NorthernRivers	12.4514	Midstream	0.287727
203004	In-channel fresh	203004-In-channel fresh	34	flood_4.xlsx	7.242	-1.65169	0.347828	1973-02-18 07:00:00	1790	Richmond River Basin	7061.79	NorthernRivers	25.3477	Midstream	0.329182
204906	In-channel fresh	204906-In-channel fresh	0	flood_0.xlsx	6.092	1.33062	1.50457	1973-02-18 10:00:00	446	Clarence River Basin	22333.9	NorthernRivers	1.99697	Upstream	0.276909
210028	In-channel fresh	210028-In-channel fresh	92	flood_35.xlsx	2.845	-1.2043	-0.0731256	1973-02-19 08:00:00	1848	Hunter River Basin	21412.2	HunterCentralRivers	8.6306	Upstream	0.129318
204046	In-channel fresh	204046-In-channel fresh	6	flood_103.xlsx	2.16	0.765756	1.30071	1973-02-24 12:00:00	1720	Clarence River Basin	22333.9	NorthernRivers	7.7013	Upstream	0.0981818
201005	High flow	201005-High flow	35	flood_33.xlsx	3.868	5.28465	2.28192	1973-02-28	111	Tweed River Basin	1085.5	NorthernRivers	10.2257	Midstream	0.175818
204046	In-channel fresh	204046-In-channel fresh	8	flood_105.xlsx	1.765	-1.18407	0.0771097	1973-02-28 02:00:00	1720	Clarence River Basin	22333.9	NorthernRivers	7.7013	Upstream	0.0802273
203014	In-channel fresh	203014-In-channel fresh	107	flood_42.xlsx	5.781	1.67975	1.68401	1973-02-28 07:00:00	223	Richmond River Basin	7061.79	NorthernRivers	3.15784	Upstream	0.262773
208007	In-channel fresh	208007-In-channel fresh	103	flood_34.xlsx	2.13	-1.1838	0.644204	1973-02-28 08:00:00	218	Manning River Basin	8171.1	HunterCentralRivers	2.66794	Upstream	0.0968182
204046	In-channel fresh	204046-In-channel fresh	9	flood_106.xlsx	1.692			1973-03-04 12:00:00	1720	Clarence River Basin	22333.9	NorthernRivers	7.7013	Upstream	0.0769091
201005	Overbank flood	201005-Overbank flood	13	flood_20.xlsx	5.232	-0.402055	0.840362	1973-07-06 12:00:00	111	Tweed River Basin	1085.5	NorthernRivers	10.2257	Midstream	0.237818
204025	In-channel fresh	204025-In-channel fresh	46	flood_4.xlsx	4.038	-1.02952	0.202833	1973-07-06 13:00:00	135	Clarence River Basin	22333.9	NorthernRivers	0.604463	Upstream	0.183545
204906	In-channel fresh	204906-In-channel fresh	1	flood_1.xlsx	7.804	-1.09516	0.254871	1973-07-06 23:00:00	446	Clarence River Basin	22333.9	NorthernRivers	1.99697	Upstream	0.354727
204046	High flow	204046-High flow	56	flood_6.xlsx	3.032	-1.14317	0.358177	1973-07-07 06:00:00	1720	Clarence River Basin	22333.9	NorthernRivers	7.7013	Upstream	0.137818
204007	Overbank flood	204007-Overbank flood	23	flood_3.xlsx	7.616	-1.7228	0.102635	1973-07-07 07:00:00	16690	Clarence River Basin	22333.9	NorthernRivers	74.7295	Downstream	0.346182
203014	In-channel fresh	203014-In-channel fresh	108	flood_43.xlsx	6.225	-0.148761	0.834464	1973-07-07 10:00:00	223	Richmond River Basin	7061.79	NorthernRivers	3.15784	Upstream	0.282955
204041	In-channel fresh	204041-In-channel fresh	34	flood_27.xlsx	7.691	-1.4961	-0.0572747	1973-07-08 19:00:00	1790	Clarence River Basin	22333.9	NorthernRivers	8.01473	Upstream	0.349591
206024	High flow	206024-High flow	10	flood_12.xlsx	3.832	-0.824579	0.0478961	1973-07-09 06:00:00	7930	Macleay River Basin	11415.6	NorthernRivers	69.4664	Downstream	0.174182
206011	In-channel fresh	206011-In-channel fresh	21	flood_16.xlsx	3.372	-0.838873	-0.153077	1973-07-09 16:00:00	9980	Macleay River Basin	11415.6	NorthernRivers	87.4243	Downstream	0.153273
210006	In-channel fresh	210006-In-channel fresh	501	flood_55.xlsx	2.172	3.34688	2.02241	1973-07-18 08:00:00	3340	Hunter River Basin	21412.2	HunterCentralRivers	15.5986	Midstream	0.0987273
204046	In-channel fresh	204046-In-channel fresh	11	flood_108.xlsx	1.68	-0.213981	0.64413	1973-07-18 16:00:00	1720	Clarence River Basin	22333.9	NorthernRivers	7.7013	Upstream	0.0763636
210006	High flow	210006-High flow	19	flood_26.xlsx	3.505	1.19589	1.36167	1973-08-28 09:00:00	3340	Hunter River Basin	21412.2	HunterCentralRivers	15.5986	Midstream	0.159318
210006	In-channel fresh	210006-In-channel fresh	512	flood_56.xlsx	2.055	-0.452698	0.943834	1973-09-25 09:00:00	3340	Hunter River Basin	21412.2	HunterCentralRivers	15.5986	Midstream	0.0934091
210006	High flow	210006-High flow	20	flood_27.xlsx	3.325	0.165714	1.1106	1973-10-04 06:00:00	3340	Hunter River Basin	21412.2	HunterCentralRivers	15.5986	Midstream	0.151136
210006	Overbank flood	210006-Overbank flood	13	flood_20.xlsx	5.125	0.730803	1.13344	1973-10-10 13:00:00	3340	Hunter River Basin	21412.2	HunterCentralRivers	15.5986	Midstream	0.232955
210031	High flow	210031-High flow	34	flood_4.xlsx	8.341	0.742246	1.08743	1973-10-11 13:00:00	6810	Hunter River Basin	21412.2	HunterCentralRivers	31.8043	Midstream	0.379136
210083	High flow	210083-High flow	34	flood_4.xlsx	8.341	0.742246	1.08743	1973-10-11 13:00:00	13400	Hunter River Basin	21412.2	HunterCentralRivers	62.5812	Downstream	0.379136
210006	In-channel fresh	210006-In-channel fresh	545	flood_59.xlsx	2.451	-0.356851	0.603513	1973-10-20 14:00:00	3340	Hunter River Basin	21412.2	HunterCentralRivers	15.5986	Midstream	0.111409
210006	In-channel fresh	210006-In-channel fresh	568	flood_61.xlsx	2.555	1.27788	1.4161	1973-10-29 09:00:00	3340	Hunter River Basin	21412.2	HunterCentralRivers	15.5986	Midstream	0.116136
210006	High flow	210006-High flow	25	flood_31.xlsx	3.359	0.64752	1.23375	1973-11-04 16:00:00	3340	Hunter River Basin	21412.2	HunterCentralRivers	15.5986	Midstream	0.152682
219003	In-channel fresh	219003-In-channel fresh	153	flood_60.xlsx	2.252	2.38142	1.54476	1973-11-04 21:00:00	316	Bega River Basin	2839.58	SouthernRivers	11.1284	Midstream	0.102364
210083	In-channel fresh	210083-In-channel fresh	27	flood_13.xlsx	6.567	0.493631	1.27168	1973-11-05 23:00:00	13400	Hunter River Basin	21412.2	HunterCentralRivers	62.5812	Downstream	0.2985
210006	Overbank flood	210006-Overbank flood	17	flood_24.xlsx	4.406	5.04873	2.23046	1973-11-12	3340	Hunter River Basin	21412.2	HunterCentralRivers	15.5986	Midstream	0.200273
210031	In-channel fresh	210031-In-channel fresh	12	flood_2.xlsx	7.742	1.72532	1.6397	1973-11-12 19:00:00	6810	Hunter River Basin	21412.2	HunterCentralRivers	31.8043	Midstream	0.351909
210083	In-channel fresh	210083-In-channel fresh	29	flood_15.xlsx	7.742	1.72532	1.6397	1973-11-12 19:00:00	13400	Hunter River Basin	21412.2	HunterCentralRivers	62.5812	Downstream	0.351909
210056	In-channel fresh	210056-In-channel fresh	13	flood_11.xlsx	3.099	-1.26511	0.167697	1973-11-13 07:00:00	3090	Hunter River Basin	21412.2	HunterCentralRivers	14.431	Midstream	0.140864
210001	In-channel fresh	210001-In-channel fresh	33	flood_39.xlsx	7.237	0.656266	1.35903	1973-11-13 10:00:00	16400	Hunter River Basin	21412.2	HunterCentralRivers	76.5919	Downstream	0.328955
210006	In-channel fresh	210006-In-channel fresh	634	flood_67.xlsx	2.389	0.545782	1.33998	1973-11-28 09:00:00	3340	Hunter River Basin	21412.2	HunterCentralRivers	15.5986	Midstream	0.108591
219003	In-channel fresh	219003-In-channel fresh	154	flood_61.xlsx	1.808	0.449412	1.16933	1973-11-28 09:00:00	316	Bega River Basin	2839.58	SouthernRivers	11.1284	Midstream	0.0821818
204046	In-channel fresh	204046-In-channel fresh	12	flood_109.xlsx	1.558	-0.964807	-0.707664	1973-12-08 06:00:00	1720	Clarence River Basin	22333.9	NorthernRivers	7.7013	Upstream	0.0708182
210011	In-channel fresh	210011-In-channel fresh	108	flood_55.xlsx	2.782	4.86799	2.18664	1973-12-08 20:00:00	195.56	Hunter River Basin	21412.2	HunterCentralRivers	0.913311	Upstream	0.126455
210079	In-channel fresh	210079-In-channel fresh	41	flood_29.xlsx	6.519	0.0530137	1.13413	1973-12-08 20:00:00	956	Hunter River Basin	21412.2	HunterCentralRivers	4.46475	Upstream	0.296318
209003	In-channel fresh	209003-In-channel fresh	76	flood_7.xlsx	3.773	1.94941	1.66075	1973-12-08 22:00:00	974	Karuah River Basin	4482.89	HunterCentralRivers	21.7271	Midstream	0.1715
210010	In-channel fresh	210010-In-channel fresh	197	flood_98.xlsx	4.37	2.64247	1.75602	1973-12-09 22:00:00	997.5	Hunter River Basin	21412.2	HunterCentralRivers	4.65856	Upstream	0.198636
204046	In-channel fresh	204046-In-channel fresh	14	flood_110.xlsx	1.793	-0.460975	0.76393	1973-12-18 11:00:00	1720	Clarence River Basin	22333.9	NorthernRivers	7.7013	Upstream	0.0815
206011	In-channel fresh	206011-In-channel fresh	22	flood_17.xlsx	3.545	-0.369827	0.816832	1973-12-21 05:00:00	9980	Macleay River Basin	11415.6	NorthernRivers	87.4243	Downstream	0.161136
205006	In-channel fresh	205006-In-channel fresh	45	flood_5.xlsx	3.461	2.03422	1.67545	1973-12-21 08:00:00	431	Bellinger River Basin	3461.45	NorthernRivers	12.4514	Midstream	0.157318
206024	In-channel fresh	206024-In-channel fresh	282	flood_49.xlsx	3.395	0.355878	1.13539	1973-12-21 22:00:00	7930	Macleay River Basin	11415.6	NorthernRivers	69.4664	Downstream	0.154318
204007	In-channel fresh	204007-In-channel fresh	68	flood_16.xlsx	2.945	-0.305145	0.698805	1973-12-22 19:00:00	16690	Clarence River Basin	22333.9	NorthernRivers	74.7295	Downstream	0.133864
206024	High flow	206024-High flow	11	flood_13.xlsx	4.099	2.13383	1.48062	1973-12-29 05:00:00	7930	Macleay River Basin	11415.6	NorthernRivers	69.4664	Downstream	0.186318
204046	In-channel fresh	204046-In-channel fresh	17	flood_113.xlsx	2.162	-0.325104	0.776402	1974-01-03 05:00:00	1720	Clarence River Basin	22333.9	NorthernRivers	7.7013	Upstream	0.0982727
210066	In-channel fresh	210066-In-channel fresh	0	flood_0.xlsx	6.107	0.771381	0.950749	1974-01-07 12:00:00	684	Hunter River Basin	21412.2	HunterCentralRivers	3.19444	Upstream	0.277591
210006	Overbank flood	210006-Overbank flood	18	flood_25.xlsx	4.831	-1.71594	0.160791	1974-01-07 17:00:00	3340	Hunter River Basin	21412.2	HunterCentralRivers	15.5986	Midstream	0.219591
208011	In-channel fresh	208011-In-channel fresh	1	flood_1.xlsx	7.693	-1.46488	0.260849	1974-01-08 06:00:00	1790	Manning River Basin	8171.1	HunterCentralRivers	21.9065	Midstream	0.349682
210056	High flow	210056-High flow	34	flood_4.xlsx	4.404	-1.40261	0.103126	1974-01-08 08:00:00	3090	Hunter River Basin	21412.2	HunterCentralRivers	14.431	Midstream	0.200182
208007	Overbank flood	208007-Overbank flood	3	flood_11.xlsx	3.77	-1.10076	0.434633	1974-01-08 09:00:00	218	Manning River Basin	8171.1	HunterCentralRivers	2.66794	Upstream	0.171364
204008	In-channel fresh	204008-In-channel fresh	0	flood_0.xlsx	1.655	-1.85804	-0.113546	1974-01-08 10:00:00	31	Clarence River Basin	22333.9	NorthernRivers	0.138803	Upstream	0.0752273
206014	In-channel fresh	206014-In-channel fresh	3	flood_11.xlsx	2.705	1.37669	1.43062	1974-01-08 12:00:00	376	Macleay River Basin	11415.6	NorthernRivers	3.29374	Upstream	0.122955
204034	In-channel fresh	204034-In-channel fresh	0	flood_0.xlsx	2.583	0.309318	0.815402	1974-01-08 16:00:00	389	Clarence River Basin	22333.9	NorthernRivers	1.74175	Upstream	0.117409
208008	High flow	208008-High flow	7	flood_15.xlsx	2.008	-1.54043	-0.270379	1974-01-08 17:00:00	207	Manning River Basin	8171.1	HunterCentralRivers	2.53332	Upstream	0.0912727
205006	Overbank flood	205006-Overbank flood	1	flood_1.xlsx	7.739	-1.74673	-0.0691284	1974-01-08 19:00:00	431	Bellinger River Basin	3461.45	NorthernRivers	12.4514	Midstream	0.351773
207006	In-channel fresh	207006-In-channel fresh	1	flood_1.xlsx	5.767	-0.832675	0.246907	1974-01-08 20:00:00	363	Hastings River Basin	4518.46	NorthernRivers	8.03372	Upstream	0.262136
209003	In-channel fresh	209003-In-channel fresh	87	flood_8.xlsx	4.839	-1.68256	-0.20226	1974-01-08 20:00:00	974	Karuah River Basin	4482.89	HunterCentralRivers	21.7271	Midstream	0.219955
204014	In-channel fresh	204014-In-channel fresh	56	flood_6.xlsx	2.333	-0.271777	0.64697	1974-01-09 02:00:00	881	Clarence River Basin	22333.9	NorthernRivers	3.94468	Upstream	0.106045
206024	Overbank flood	206024-Overbank flood	77	flood_7.xlsx	8.624	-0.970079	0.325188	1974-01-09 03:00:00	7930	Macleay River Basin	11415.6	NorthernRivers	69.4664	Downstream	0.392
207004	In-channel fresh	207004-In-channel fresh	1	flood_1.xlsx	7.547	-0.960402	0.352888	1974-01-09 04:00:00	1610	Hastings River Basin	4518.46	NorthernRivers	35.6316	Midstream	0.343045
210010	High flow	210010-High flow	27	flood_33.xlsx	6.057	-1.44195	0.165058	1974-01-09 04:00:00	997.5	Hunter River Basin	21412.2	HunterCentralRivers	4.65856	Upstream	0.275318
204046	High flow	204046-High flow	89	flood_9.xlsx	3.173	0.372182	0.639703	1974-01-09 08:00:00	1720	Clarence River Basin	22333.9	NorthernRivers	7.7013	Upstream	0.144227
208015	In-channel fresh	208015-In-channel fresh	34	flood_4.xlsx	5.254	-1.31512	0.206868	1974-01-09 08:00:00	96	Manning River Basin	8171.1	HunterCentralRivers	1.17487	Upstream	0.238818
208019	High flow	208019-High flow	0	flood_0.xlsx	10.018	-0.652535	0.430146	1974-01-09 11:00:00	492	Manning River Basin	8171.1	HunterCentralRivers	6.02122	Upstream	0.455364
204007	Overbank flood	204007-Overbank flood	67	flood_7.xlsx	11.881	-1.19963	0.303103	1974-01-09 12:00:00	16690	Clarence River Basin	22333.9	NorthernRivers	74.7295	Downstream	0.540045
206011	Overbank flood	206011-Overbank flood	1	flood_1.xlsx	7.44	-1.59331	-0.1788	1974-01-09 12:00:00	9980	Macleay River Basin	11415.6	NorthernRivers	87.4243	Downstream	0.338182
208004	In-channel fresh	208004-In-channel fresh	14	flood_21.xlsx	13.084	-1.26277	0.0379095	1974-01-09 13:00:00	6560	Manning River Basin	8171.1	HunterCentralRivers	80.2829	Downstream	0.594727
210001	In-channel fresh	210001-In-channel fresh	35	flood_40.xlsx	7.639	-1.60423	-0.18714	1974-01-09 13:00:00	16400	Hunter River Basin	21412.2	HunterCentralRivers	76.5919	Downstream	0.347227
208003	In-channel fresh	208003-In-channel fresh	21	flood_28.xlsx	7.706	-1.40413	-0.434239	1974-01-09 14:00:00	1610	Manning River Basin	8171.1	HunterCentralRivers	19.7036	Midstream	0.350273
201005	In-channel fresh	201005-In-channel fresh	186	flood_76.xlsx	3.588	-1.11043	0.415674	1974-01-10 14:00:00	111	Tweed River Basin	1085.5	NorthernRivers	10.2257	Midstream	0.163091
210083	High flow	210083-High flow	53	flood_9.xlsx	9.314	-1.18766	-0.529456	1974-01-10 17:00:00	13400	Hunter River Basin	21412.2	HunterCentralRivers	62.5812	Downstream	0.423364
204046	High flow	204046-High flow	2	flood_10.xlsx	3.187	0.952253	0.730851	1974-01-10 22:00:00	1720	Clarence River Basin	22333.9	NorthernRivers	7.7013	Upstream	0.144864
210093	In-channel fresh	210093-In-channel fresh	0	flood_0.xlsx	2.64	-1.27777	-0.54894	1974-01-10 22:00:00	177	Hunter River Basin	21412.2	HunterCentralRivers	0.826632	Upstream	0.12
204004	In-channel fresh	204004-In-channel fresh	23	flood_3.xlsx	8.085	-0.500564	0.209996	1974-01-11 01:00:00	7800	Clarence River Basin	22333.9	NorthernRivers	34.9245	Midstream	0.3675
204041	High flow	204041-High flow	34	flood_4.xlsx	12.546	-1.26968	-0.452188	1974-01-11 02:00:00	1790	Clarence River Basin	22333.9	NorthernRivers	8.01473	Upstream	0.570273
210028	In-channel fresh	210028-In-channel fresh	93	flood_36.xlsx	3.069	-1.4235	-0.1694	1974-01-11 02:00:00	1848	Hunter River Basin	21412.2	HunterCentralRivers	8.6306	Upstream	0.1395
204906	High flow	204906-High flow	0	flood_0.xlsx	8.682	-1.05212	-0.439782	1974-01-11 03:00:00	446	Clarence River Basin	22333.9	NorthernRivers	1.99697	Upstream	0.394636
210088	In-channel fresh	210088-In-channel fresh	2	flood_10.xlsx	4.83	-1.00153	-0.258396	1974-01-11 03:00:00	799	Hunter River Basin	21412.2	HunterCentralRivers	3.73152	Upstream	0.219545
210031	High flow	210031-High flow	2	flood_10.xlsx	9.314	-1.08407	-0.527903	1974-01-11 06:00:00	6810	Hunter River Basin	21412.2	HunterCentralRivers	31.8043	Midstream	0.423364
210022	In-channel fresh	210022-In-channel fresh	9	flood_17.xlsx	4.725	0.693194	0.853495	1974-01-11 16:00:00	205	Hunter River Basin	21412.2	HunterCentralRivers	0.957398	Upstream	0.214773
212013	In-channel fresh	212013-In-channel fresh	45	flood_5.xlsx	1.348	1.02197	1.19772	1974-01-11 17:00:00	26	Hawkesbury River Basin	22009.6	HawkesburyNepean	0.118131	Upstream	0.0612727
208006	High flow	208006-High flow	2	flood_10.xlsx	4.422	-1.0786	0.0249364	1974-01-11 18:00:00	630	Manning River Basin	8171.1	HunterCentralRivers	7.7101	Upstream	0.201
208005	In-channel fresh	208005-In-channel fresh	7	flood_15.xlsx	2.008	-1.30136	-0.19068	1974-01-11 20:00:00	1870	Manning River Basin	8171.1	HunterCentralRivers	22.8855	Midstream	0.0912727
219003	In-channel fresh	219003-In-channel fresh	155	flood_62.xlsx	1.895	-1.05598	0.50487	1974-01-11 20:00:00	316	Bega River Basin	2839.58	SouthernRivers	11.1284	Midstream	0.0861364
210011	High flow	210011-High flow	43	flood_9.xlsx	4.193	-0.0136524	0.789049	1974-01-11 21:00:00	195.56	Hunter River Basin	21412.2	HunterCentralRivers	0.913311	Upstream	0.190591
210079	High flow	210079-High flow	38	flood_6.xlsx	10.084			1974-01-12 03:00:00	956	Hunter River Basin	21412.2	HunterCentralRivers	4.46475	Upstream	0.458364
209002	In-channel fresh	209002-In-channel fresh	12	flood_2.xlsx	3.226			1974-01-12 10:00:00	156	Karuah River Basin	4482.89	HunterCentralRivers	3.4799	Upstream	0.146636
204025	In-channel fresh	204025-In-channel fresh	101	flood_9.xlsx	3.949	-0.64026	0.106231	1974-01-12 13:00:00	135	Clarence River Basin	22333.9	NorthernRivers	0.604463	Upstream	0.1795
204046	Overbank flood	204046-Overbank flood	12	flood_2.xlsx	3.27	0.622899	1.24305	1974-01-15 23:00:00	1720	Clarence River Basin	22333.9	NorthernRivers	7.7013	Upstream	0.148636
205006	In-channel fresh	205006-In-channel fresh	62	flood_7.xlsx	7.739	-0.649476	0.858402	1974-01-16 01:00:00	431	Bellinger River Basin	3461.45	NorthernRivers	12.4514	Midstream	0.351773
204002	In-channel fresh	204002-In-channel fresh	47	flood_8.xlsx	5.848	-0.964355	0.153022	1974-01-16 03:00:00	4550	Clarence River Basin	22333.9	NorthernRivers	20.3726	Midstream	0.265818
204007	Overbank flood	204007-Overbank flood	2	flood_10.xlsx	11.152	-0.925719	0.250966	1974-01-16 16:00:00	16690	Clarence River Basin	22333.9	NorthernRivers	74.7295	Downstream	0.506909
210056	In-channel fresh	210056-In-channel fresh	35	flood_13.xlsx	2.769	-0.686271	-1.00698	1974-01-20 08:00:00	3090	Hunter River Basin	21412.2	HunterCentralRivers	14.431	Midstream	0.125864
210056	In-channel fresh	210056-In-channel fresh	46	flood_14.xlsx	2.82	5.67531	-2.31793	1974-01-23 07:00:00	3090	Hunter River Basin	21412.2	HunterCentralRivers	14.431	Midstream	0.128182
202001	In-channel fresh	202001-In-channel fresh	2	flood_10.xlsx	3.178	-0.96406	0.74014	1974-01-25 15:00:00	34	Brunswick River Basin	513.306	NorthernRivers	6.62373	Upstream	0.144455
201001	In-channel fresh	201001-In-channel fresh	2	flood_10.xlsx	6.191	-0.000297352	1.10292	1974-01-26 06:00:00	213	Tweed River Basin	1085.5	NorthernRivers	19.6223	Midstream	0.281409
204046	Overbank flood	204046-Overbank flood	23	flood_3.xlsx	3.9	-0.733777	0.726417	1974-01-26 13:00:00	1720	Clarence River Basin	22333.9	NorthernRivers	7.7013	Upstream	0.177273
204025	In-channel fresh	204025-In-channel fresh	2	flood_10.xlsx	4.403	1.48518	1.3306	1974-01-26 15:00:00	135	Clarence River Basin	22333.9	NorthernRivers	0.604463	Upstream	0.200136
204008	In-channel fresh	204008-In-channel fresh	89	flood_3.xlsx	1.432	-0.287192	0.918353	1974-01-26 16:00:00	31	Clarence River Basin	22333.9	NorthernRivers	0.138803	Upstream	0.0650909
204034	In-channel fresh	204034-In-channel fresh	1	flood_1.xlsx	2.315	-0.575469	0.767713	1974-01-26 16:00:00	389	Clarence River Basin	22333.9	NorthernRivers	1.74175	Upstream	0.105227
203005	High flow	203005-High flow	0	flood_0.xlsx	12.022	0.730141	1.25909	1974-01-26 19:00:00	702	Richmond River Basin	7061.79	NorthernRivers	9.94083	Upstream	0.546455
203010	In-channel fresh	203010-In-channel fresh	4	flood_12.xlsx	6.997	1.89194	1.61946	1974-01-26 20:00:00	179	Richmond River Basin	7061.79	NorthernRivers	2.53477	Upstream	0.318045
205006	Overbank flood	205006-Overbank flood	34	flood_6.xlsx	7.958	1.7503	1.57329	1974-01-26 20:00:00	431	Bellinger River Basin	3461.45	NorthernRivers	12.4514	Midstream	0.361727
201900	High flow	201900-High flow	33	flood_6.xlsx	9.117	0.644079	1.26601	1974-01-26 21:00:00	275	Tweed River Basin	1085.5	NorthernRivers	25.3339	Midstream	0.414409
204004	In-channel fresh	204004-In-channel fresh	32	flood_4.xlsx	8.747	0.443124	1.2029	1974-01-26 22:00:00	7800	Clarence River Basin	22333.9	NorthernRivers	34.9245	Midstream	0.397591
203014	High flow	203014-High flow	48	flood_34.xlsx	9.645	-1.15965	0.528881	1974-01-27	223	Richmond River Basin	7061.79	NorthernRivers	3.15784	Upstream	0.438409
204014	In-channel fresh	204014-In-channel fresh	67	flood_7.xlsx	1.854	-0.899214	0.534073	1974-01-27	881	Clarence River Basin	22333.9	NorthernRivers	3.94468	Upstream	0.0842727
204906	High flow	204906-High flow	1	flood_1.xlsx	10.099	1.39894	1.62342	1974-01-27 02:00:00	446	Clarence River Basin	22333.9	NorthernRivers	1.99697	Upstream	0.459045
204002	High flow	204002-High flow	13	flood_3.xlsx	10.007	-0.619951	0.770592	1974-01-27 03:00:00	4550	Clarence River Basin	22333.9	NorthernRivers	20.3726	Midstream	0.454864
206024	High flow	206024-High flow	13	flood_15.xlsx	4.455	-0.355908	0.863108	1974-01-27 04:00:00	7930	Macleay River Basin	11415.6	NorthernRivers	69.4664	Downstream	0.2025
206011	In-channel fresh	206011-In-channel fresh	24	flood_19.xlsx	5.245	-0.79759	0.726579	1974-01-27 05:00:00	9980	Macleay River Basin	11415.6	NorthernRivers	87.4243	Downstream	0.238409
204007	Overbank flood	204007-Overbank flood	3	flood_11.xlsx	15.85	-0.494755	0.895121	1974-01-27 07:00:00	16690	Clarence River Basin	22333.9	NorthernRivers	74.7295	Downstream	0.720455
204900	In-channel fresh	204900-In-channel fresh	0	flood_0.xlsx	10.556	-0.661414	0.848288	1974-01-27 08:00:00	7490	Clarence River Basin	22333.9	NorthernRivers	33.5365	Midstream	0.479818
201005	Overbank flood	201005-Overbank flood	14	flood_21.xlsx	6.037	-0.601857	0.688534	1974-01-27 11:00:00	111	Tweed River Basin	1085.5	NorthernRivers	10.2257	Midstream	0.274409
203004	Overbank flood	203004-Overbank flood	1	flood_1.xlsx	12.858	-1.10207	0.679856	1974-01-27 20:00:00	1790	Richmond River Basin	7061.79	NorthernRivers	25.3477	Midstream	0.584455
204041	Overbank flood	204041-Overbank flood	38	flood_8.xlsx	16.564	-1.33762	0.474955	1974-01-28	1790	Clarence River Basin	22333.9	NorthernRivers	8.01473	Upstream	0.752909
204046	In-channel fresh	204046-In-channel fresh	26	flood_121.xlsx	2.19	-0.232534	0.830358	1974-02-04 04:00:00	1720	Clarence River Basin	22333.9	NorthernRivers	7.7013	Upstream	0.0995455
203014	In-channel fresh	203014-In-channel fresh	109	flood_44.xlsx	5.405	5.70283	2.57335	1974-02-07 01:00:00	223	Richmond River Basin	7061.79	NorthernRivers	3.15784	Upstream	0.245682
204046	In-channel fresh	204046-In-channel fresh	27	flood_122.xlsx	1.693	-0.956156	0.368412	1974-02-12 10:00:00	1720	Clarence River Basin	22333.9	NorthernRivers	7.7013	Upstream	0.0769545
201005	In-channel fresh	201005-In-channel fresh	196	flood_85.xlsx	2.917	8.58739	2.63117	1974-02-17 10:00:00	111	Tweed River Basin	1085.5	NorthernRivers	10.2257	Midstream	0.132591
203014	In-channel fresh	203014-In-channel fresh	110	flood_45.xlsx	6.816	3.2629	2.14817	1974-02-17 22:00:00	223	Richmond River Basin	7061.79	NorthernRivers	3.15784	Upstream	0.309818
204046	In-channel fresh	204046-In-channel fresh	28	flood_123.xlsx	1.742	6.40231	2.21452	1974-02-17 22:00:00	1720	Clarence River Basin	22333.9	NorthernRivers	7.7013	Upstream	0.0791818
212013	In-channel fresh	212013-In-channel fresh	53	flood_6.xlsx	1.381	17.6588	3.79131	1974-02-19 23:00:00	26	Hawkesbury River Basin	22009.6	HawkesburyNepean	0.118131	Upstream	0.0627727
201001	High flow	201001-High flow	1	flood_1.xlsx	8.846	2.99521	1.75493	1974-03-10 11:00:00	213	Tweed River Basin	1085.5	NorthernRivers	19.6223	Midstream	0.402091
202001	High flow	202001-High flow	1	flood_1.xlsx	3.498	-0.765048	0.780339	1974-03-10 16:00:00	34	Brunswick River Basin	513.306	NorthernRivers	6.62373	Upstream	0.159
203010	Overbank flood	203010-Overbank flood	0	flood_0.xlsx	10.889	0.374937	1.25858	1974-03-10 17:00:00	179	Richmond River Basin	7061.79	NorthernRivers	2.53477	Upstream	0.494955
203014	High flow	203014-High flow	49	flood_35.xlsx	9.95	-1.81488	0.0881746	1974-03-10 17:00:00	223	Richmond River Basin	7061.79	NorthernRivers	3.15784	Upstream	0.452273
204025	High flow	204025-High flow	1	flood_1.xlsx	5.771	-1.05304	0.460978	1974-03-11 03:00:00	135	Clarence River Basin	22333.9	NorthernRivers	0.604463	Upstream	0.262318
204906	Overbank flood	204906-Overbank flood	0	flood_0.xlsx	13.217	-1.55697	0.241575	1974-03-11 04:00:00	446	Clarence River Basin	22333.9	NorthernRivers	1.99697	Upstream	0.600773
204007	Overbank flood	204007-Overbank flood	4	flood_12.xlsx	16.152	-1.31225	0.408884	1974-03-11 05:00:00	16690	Clarence River Basin	22333.9	NorthernRivers	74.7295	Downstream	0.734182
205006	Overbank flood	205006-Overbank flood	35	flood_7.xlsx	10.262	-1.22583	0.497479	1974-03-11 05:00:00	431	Bellinger River Basin	3461.45	NorthernRivers	12.4514	Midstream	0.466455
208015	Overbank flood	208015-Overbank flood	0	flood_0.xlsx	7.577	-1.27954	0.627604	1974-03-11 08:00:00	96	Manning River Basin	8171.1	HunterCentralRivers	1.17487	Upstream	0.344409
207006	In-channel fresh	207006-In-channel fresh	12	flood_2.xlsx	6.634	0.799966	1.2179	1974-03-11 10:00:00	363	Hastings River Basin	4518.46	NorthernRivers	8.03372	Upstream	0.301545
206011	Overbank flood	206011-Overbank flood	8	flood_2.xlsx	8.442	-1.32586	0.353286	1974-03-11 14:00:00	9980	Macleay River Basin	11415.6	NorthernRivers	87.4243	Downstream	0.383727
203004	Overbank flood	203004-Overbank flood	12	flood_2.xlsx	12.329	-1.78575	0.0717198	1974-03-11 15:00:00	1790	Richmond River Basin	7061.79	NorthernRivers	25.3477	Midstream	0.560409
207004	In-channel fresh	207004-In-channel fresh	23	flood_3.xlsx	8.51	0.506357	1.18328	1974-03-11 15:00:00	1610	Hastings River Basin	4518.46	NorthernRivers	35.6316	Midstream	0.386818
208008	In-channel fresh	208008-In-channel fresh	148	flood_53.xlsx	1.026	-0.694951	0.660816	1974-03-11 17:00:00	207	Manning River Basin	8171.1	HunterCentralRivers	2.53332	Upstream	0.0466364
208019	In-channel fresh	208019-In-channel fresh	23	flood_3.xlsx	8.759	0.127062	0.99704	1974-03-11 19:00:00	492	Manning River Basin	8171.1	HunterCentralRivers	6.02122	Upstream	0.398136
209003	In-channel fresh	209003-In-channel fresh	2	flood_10.xlsx	3.89	-0.844833	0.581045	1974-03-11 23:00:00	974	Karuah River Basin	4482.89	HunterCentralRivers	21.7271	Midstream	0.176818
204041	Overbank flood	204041-Overbank flood	39	flood_9.xlsx	22.649	-1.62145	-0.112459	1974-03-12	1790	Clarence River Basin	22333.9	NorthernRivers	8.01473	Upstream	1.0295
201005	Overbank flood	201005-Overbank flood	15	flood_22.xlsx	5.926	-1.1532	0.548219	1974-03-12 14:00:00	111	Tweed River Basin	1085.5	NorthernRivers	10.2257	Midstream	0.269364
216002	In-channel fresh	216002-In-channel fresh	35	flood_6.xlsx	9.07	3.89817	2.08651	1974-03-12 14:00:00	857	Clyde River Basin	3431.8	SouthernRivers	24.9723	Midstream	0.412273
201900	High flow	201900-High flow	34	flood_7.xlsx	7.654	-0.077026	0.939917	1974-03-12 15:00:00	275	Tweed River Basin	1085.5	NorthernRivers	25.3339	Midstream	0.347909
203005	High flow	203005-High flow	12	flood_2.xlsx	10.67	-0.0872303	1.02681	1974-03-12 20:00:00	702	Richmond River Basin	7061.79	NorthernRivers	9.94083	Upstream	0.485
204034	In-channel fresh	204034-In-channel fresh	12	flood_2.xlsx	3.026	0.864618	0.955793	1974-03-12 22:00:00	389	Clarence River Basin	22333.9	NorthernRivers	1.74175	Upstream	0.137545
204014	In-channel fresh	204014-In-channel fresh	69	flood_8.xlsx	2.022	-0.370297	0.339739	1974-03-12 23:00:00	881	Clarence River Basin	22333.9	NorthernRivers	3.94468	Upstream	0.0919091
204004	High flow	204004-High flow	4	flood_3.xlsx	10.755	-0.524173	0.754484	1974-03-13 02:00:00	7800	Clarence River Basin	22333.9	NorthernRivers	34.9245	Midstream	0.488864
204046	Overbank flood	204046-Overbank flood	39	flood_5.xlsx	3.806	2.44755	1.58624	1974-03-13 03:00:00	1720	Clarence River Basin	22333.9	NorthernRivers	7.7013	Upstream	0.173
204015	In-channel fresh	204015-In-channel fresh	0	flood_0.xlsx	6.028	0.762567	0.911192	1974-03-13 04:00:00	2670	Clarence River Basin	22333.9	NorthernRivers	11.9549	Midstream	0.274
204002	In-channel fresh	204002-In-channel fresh	48	flood_9.xlsx	7.703	0.321628	1.04332	1974-03-13 09:00:00	4550	Clarence River Basin	22333.9	NorthernRivers	20.3726	Midstream	0.350136
206024	Overbank flood	206024-Overbank flood	2	flood_10.xlsx	6.754	-0.703321	0.449701	1974-03-13 14:00:00	7930	Macleay River Basin	11415.6	NorthernRivers	69.4664	Downstream	0.307
204046	In-channel fresh	204046-In-channel fresh	32	flood_127.xlsx	1.737	-0.536702	0.549837	1974-03-22 11:00:00	1720	Clarence River Basin	22333.9	NorthernRivers	7.7013	Upstream	0.0789545
204046	In-channel fresh	204046-In-channel fresh	33	flood_128.xlsx	1.677	-1.02441	0.297023	1974-03-23 19:00:00	1720	Clarence River Basin	22333.9	NorthernRivers	7.7013	Upstream	0.0762273
208008	In-channel fresh	208008-In-channel fresh	149	flood_54.xlsx	1.096	2.37171	1.83606	1974-03-24 17:00:00	207	Manning River Basin	8171.1	HunterCentralRivers	2.53332	Upstream	0.0498182
210028	In-channel fresh	210028-In-channel fresh	103	flood_45.xlsx	2.691	-1.45589	0.354933	1974-03-25 12:00:00	1848	Hunter River Basin	21412.2	HunterCentralRivers	8.6306	Upstream	0.122318
215002	In-channel fresh	215002-In-channel fresh	6	flood_14.xlsx	4.219	-1.30354	0.41103	1974-04-10 03:00:00	1450	Shoalhaven River Basin	7202.43	SouthernRivers	20.1321	Midstream	0.191773
219003	In-channel fresh	219003-In-channel fresh	157	flood_64.xlsx	2.787	-0.441559	0.585541	1974-04-10 08:00:00	316	Bega River Basin	2839.58	SouthernRivers	11.1284	Midstream	0.126682
219022	In-channel fresh	219022-In-channel fresh	0	flood_0.xlsx	2.45	3.37294	1.65899	1974-04-11 01:00:00	202	Bega River Basin	2839.58	SouthernRivers	7.11372	Upstream	0.111364
212270	In-channel fresh	212270-In-channel fresh	7	flood_15.xlsx	4.231	-1.37602	0.273224	1974-04-11 03:00:00	4560	Hawkesbury River Basin	22009.6	HawkesburyNepean	20.7183	Midstream	0.192318
219013	In-channel fresh	219013-In-channel fresh	2	flood_10.xlsx	4.039	0.00054404	0.78288	1974-04-11 03:00:00	460	Bega River Basin	2839.58	SouthernRivers	16.1996	Midstream	0.183591
218005	In-channel fresh	218005-In-channel fresh	45	flood_5.xlsx	3.465	-1.10048	0.255255	1974-04-11 06:00:00	920	Tuross River Basin	2163.82	SouthernRivers	42.5175	Midstream	0.1575
217002	In-channel fresh	217002-In-channel fresh	7	flood_15.xlsx	5.377	-0.40763	0.710705	1974-04-19 21:00:00	1207	Moruya River Basin	1485.28	SouthernRivers	81.2642	Downstream	0.244409
219003	In-channel fresh	219003-In-channel fresh	160	flood_67.xlsx	2.654	0.420164	0.968723	1974-04-20 09:00:00	316	Bega River Basin	2839.58	SouthernRivers	11.1284	Midstream	0.120636
216002	In-channel fresh	216002-In-channel fresh	36	flood_7.xlsx	9.698	1.95004	1.50051	1974-04-20 11:00:00	857	Clyde River Basin	3431.8	SouthernRivers	24.9723	Midstream	0.440818
212270	In-channel fresh	212270-In-channel fresh	10	flood_18.xlsx	3.838	-0.420369	0.877379	1974-04-21 07:00:00	4560	Hawkesbury River Basin	22009.6	HawkesburyNepean	20.7183	Midstream	0.174455
209002	In-channel fresh	209002-In-channel fresh	34	flood_4.xlsx	2.545			1974-04-21 16:00:00	156	Karuah River Basin	4482.89	HunterCentralRivers	3.4799	Upstream	0.115682
210028	In-channel fresh	210028-In-channel fresh	113	flood_54.xlsx	3.152	-0.846556	0.570349	1974-04-22 01:00:00	1848	Hunter River Basin	21412.2	HunterCentralRivers	8.6306	Upstream	0.143273
202001	In-channel fresh	202001-In-channel fresh	95	flood_21.xlsx	2.268	0.88497	1.29797	1974-04-22 03:00:00	34	Brunswick River Basin	513.306	NorthernRivers	6.62373	Upstream	0.103091
204025	In-channel fresh	204025-In-channel fresh	20	flood_16.xlsx	4.413	1.39293	1.39528	1974-04-22 09:00:00	135	Clarence River Basin	22333.9	NorthernRivers	0.604463	Upstream	0.200591
205006	Overbank flood	205006-Overbank flood	2	flood_10.xlsx	8.321	0.852093	1.31426	1974-04-22 09:00:00	431	Bellinger River Basin	3461.45	NorthernRivers	12.4514	Midstream	0.378227
204008	In-channel fresh	204008-In-channel fresh	100	flood_4.xlsx	1.745	1.05515	1.22752	1974-04-22 10:00:00	31	Clarence River Basin	22333.9	NorthernRivers	0.138803	Upstream	0.0793182
201900	In-channel fresh	201900-In-channel fresh	12	flood_17.xlsx	5.156	0.00264816	1.02381	1974-04-22 14:00:00	275	Tweed River Basin	1085.5	NorthernRivers	25.3339	Midstream	0.234364
206011	In-channel fresh	206011-In-channel fresh	26	flood_20.xlsx	5.206	-0.932463	0.535665	1974-04-22 14:00:00	9980	Macleay River Basin	11415.6	NorthernRivers	87.4243	Downstream	0.236636
206024	In-channel fresh	206024-In-channel fresh	286	flood_52.xlsx	3.644	-0.965373	0.515573	1974-04-22 15:00:00	7930	Macleay River Basin	11415.6	NorthernRivers	69.4664	Downstream	0.165636
203014	High flow	203014-High flow	53	flood_39.xlsx	9.844	-0.712094	0.913306	1974-04-22 17:00:00	223	Richmond River Basin	7061.79	NorthernRivers	3.15784	Upstream	0.447455
204046	In-channel fresh	204046-In-channel fresh	36	flood_130.xlsx	2.068			1974-04-22 22:00:00	1720	Clarence River Basin	22333.9	NorthernRivers	7.7013	Upstream	0.094
201005	High flow	201005-High flow	47	flood_44.xlsx	3.959	-0.0717459	0.953242	1974-04-23	111	Tweed River Basin	1085.5	NorthernRivers	10.2257	Midstream	0.179955
204007	Overbank flood	204007-Overbank flood	6	flood_14.xlsx	7.266	0.158663	0.828796	1974-04-23 01:00:00	16690	Clarence River Basin	22333.9	NorthernRivers	74.7295	Downstream	0.330273
208008	In-channel fresh	208008-In-channel fresh	150	flood_55.xlsx	1.38	-0.400857	0.795316	1974-04-23 02:00:00	207	Manning River Basin	8171.1	HunterCentralRivers	2.53332	Upstream	0.0627273
204041	Overbank flood	204041-Overbank flood	2	flood_10.xlsx	14.181	-0.713546	0.682273	1974-04-23 21:00:00	1790	Clarence River Basin	22333.9	NorthernRivers	8.01473	Upstream	0.644591
204046	In-channel fresh	204046-In-channel fresh	40	flood_134.xlsx	1.689	0.378825	0.999079	1974-05-06 02:00:00	1720	Clarence River Basin	22333.9	NorthernRivers	7.7013	Upstream	0.0767727
204046	In-channel fresh	204046-In-channel fresh	41	flood_135.xlsx	1.536	0.481894	0.598502	1974-05-19 14:00:00	1720	Clarence River Basin	22333.9	NorthernRivers	7.7013	Upstream	0.0698182
212013	In-channel fresh	212013-In-channel fresh	54	flood_7.xlsx	1.892	7.59857	2.53258	1974-05-25 12:00:00	26	Hawkesbury River Basin	22009.6	HawkesburyNepean	0.118131	Upstream	0.086
215002	In-channel fresh	215002-In-channel fresh	8	flood_16.xlsx	4.835	-1.30311	0.451095	1974-05-26 06:00:00	1450	Shoalhaven River Basin	7202.43	SouthernRivers	20.1321	Midstream	0.219773
218001	In-channel fresh	218001-In-channel fresh	9	flood_17.xlsx	2.941	-1.03603	0.575851	1974-05-26 09:00:00	93	Tuross River Basin	2163.82	SouthernRivers	4.29796	Upstream	0.133682
210028	In-channel fresh	210028-In-channel fresh	122	flood_62.xlsx	3.087	-1.2136	0.366935	1974-05-26 18:00:00	1848	Hunter River Basin	21412.2	HunterCentralRivers	8.6306	Upstream	0.140318
219013	In-channel fresh	219013-In-channel fresh	5	flood_13.xlsx	4.205	-0.828937	0.557206	1974-05-26 19:00:00	460	Bega River Basin	2839.58	SouthernRivers	16.1996	Midstream	0.191136
218005	In-channel fresh	218005-In-channel fresh	47	flood_6.xlsx	3.967	-1.15534	0.297728	1974-05-26 22:00:00	920	Tuross River Basin	2163.82	SouthernRivers	42.5175	Midstream	0.180318
212270	High flow	212270-High flow	6	flood_2.xlsx	6.14	-0.763511	0.575473	1974-05-27 02:00:00	4560	Hawkesbury River Basin	22009.6	HawkesburyNepean	20.7183	Midstream	0.279091
216002	In-channel fresh	216002-In-channel fresh	37	flood_8.xlsx	8.056	0.0637697	0.989668	1974-05-27 03:00:00	857	Clyde River Basin	3431.8	SouthernRivers	24.9723	Midstream	0.366182
210011	In-channel fresh	210011-In-channel fresh	111	flood_58.xlsx	2.733	4.44496	2.11157	1974-05-27 05:00:00	195.56	Hunter River Basin	21412.2	HunterCentralRivers	0.913311	Upstream	0.124227
210010	In-channel fresh	210010-In-channel fresh	198	flood_99.xlsx	4.897	7.46841	2.63067	1974-05-27 08:00:00	997.5	Hunter River Basin	21412.2	HunterCentralRivers	4.65856	Upstream	0.222591
208008	In-channel fresh	208008-In-channel fresh	157	flood_61.xlsx	1.356	0.0464671	1.06036	1974-05-27 10:00:00	207	Manning River Basin	8171.1	HunterCentralRivers	2.53332	Upstream	0.0616364
209002	In-channel fresh	209002-In-channel fresh	45	flood_5.xlsx	3.459			1974-05-27 12:00:00	156	Karuah River Basin	4482.89	HunterCentralRivers	3.4799	Upstream	0.157227
212202	In-channel fresh	212202-In-channel fresh	9	flood_2.xlsx	7.868	-0.802019	0.810441	1974-05-27 12:00:00	1760	Hawkesbury River Basin	22009.6	HawkesburyNepean	7.99653	Upstream	0.357636
209003	In-channel fresh	209003-In-channel fresh	12	flood_11.xlsx	5.316	-0.146264	1.02735	1974-05-27 18:00:00	974	Karuah River Basin	4482.89	HunterCentralRivers	21.7271	Midstream	0.241636
210028	In-channel fresh	210028-In-channel fresh	127	flood_67.xlsx	3.257	-0.565006	0.609896	1974-05-30 11:00:00	1848	Hunter River Basin	21412.2	HunterCentralRivers	8.6306	Upstream	0.148045
201005	In-channel fresh	201005-In-channel fresh	202	flood_90.xlsx	3.425	0.406161	0.992078	1974-06-01 16:00:00	111	Tweed River Basin	1085.5	NorthernRivers	10.2257	Midstream	0.155682
203014	High flow	203014-High flow	55	flood_40.xlsx	8.593	-1.30423	0.608777	1974-06-02 02:00:00	223	Richmond River Basin	7061.79	NorthernRivers	3.15784	Upstream	0.390591
201900	In-channel fresh	201900-In-channel fresh	16	flood_20.xlsx	4.978	-0.174598	0.973529	1974-06-02 18:00:00	275	Tweed River Basin	1085.5	NorthernRivers	25.3339	Midstream	0.226273
203010	In-channel fresh	203010-In-channel fresh	6	flood_14.xlsx	5.984	1.95063	1.65186	1974-06-02 19:00:00	179	Richmond River Basin	7061.79	NorthernRivers	2.53477	Upstream	0.272
203005	In-channel fresh	203005-In-channel fresh	53	flood_7.xlsx	8.206	1.87749	1.60558	1974-06-02 23:00:00	702	Richmond River Basin	7061.79	NorthernRivers	9.94083	Upstream	0.373
204008	In-channel fresh	204008-In-channel fresh	133	flood_7.xlsx	1.333	-0.922954	0.506255	1974-06-03 20:00:00	31	Clarence River Basin	22333.9	NorthernRivers	0.138803	Upstream	0.0605909
210011	In-channel fresh	210011-In-channel fresh	112	flood_59.xlsx	2.771	5.27587	2.34072	1974-06-03 23:00:00	195.56	Hunter River Basin	21412.2	HunterCentralRivers	0.913311	Upstream	0.125955
212013	In-channel fresh	212013-In-channel fresh	2	flood_10.xlsx	1.698	7.1566	2.5121	1974-06-04	26	Hawkesbury River Basin	22009.6	HawkesburyNepean	0.118131	Upstream	0.0771818
203004	High flow	203004-High flow	12	flood_2.xlsx	10.602	-0.765002	0.938599	1974-06-04 01:00:00	1790	Richmond River Basin	7061.79	NorthernRivers	25.3477	Midstream	0.481909
204906	In-channel fresh	204906-In-channel fresh	45	flood_5.xlsx	7.779	-0.619099	0.828036	1974-06-04 02:00:00	446	Clarence River Basin	22333.9	NorthernRivers	1.99697	Upstream	0.353591
208006	High flow	208006-High flow	3	flood_11.xlsx	3.875	2.84151	1.94818	1974-06-04 02:00:00	630	Manning River Basin	8171.1	HunterCentralRivers	7.7101	Upstream	0.176136
208007	In-channel fresh	208007-In-channel fresh	108	flood_39.xlsx	1.921	0.123678	1.00668	1974-06-04 02:00:00	218	Manning River Basin	8171.1	HunterCentralRivers	2.66794	Upstream	0.0873182
205006	High flow	205006-High flow	37	flood_5.xlsx	6.44	0.620385	1.17347	1974-06-04 03:00:00	431	Bellinger River Basin	3461.45	NorthernRivers	12.4514	Midstream	0.292727
208015	In-channel fresh	208015-In-channel fresh	56	flood_6.xlsx	5.012	0.992276	1.38543	1974-06-04 08:00:00	96	Manning River Basin	8171.1	HunterCentralRivers	1.17487	Upstream	0.227818
208019	In-channel fresh	208019-In-channel fresh	27	flood_4.xlsx	8.105	3.0681	2.00085	1974-06-04 08:00:00	492	Manning River Basin	8171.1	HunterCentralRivers	6.02122	Upstream	0.368409
206011	In-channel fresh	206011-In-channel fresh	27	flood_21.xlsx	4.656	-0.616037	0.71176	1974-06-04 09:00:00	9980	Macleay River Basin	11415.6	NorthernRivers	87.4243	Downstream	0.211636
208005	In-channel fresh	208005-In-channel fresh	8	flood_16.xlsx	2.114	3.09567	2.01708	1974-06-04 10:00:00	1870	Manning River Basin	8171.1	HunterCentralRivers	22.8855	Midstream	0.0960909
208008	Overbank flood	208008-Overbank flood	7	flood_15.xlsx	2.114	3.09567	2.01708	1974-06-04 10:00:00	207	Manning River Basin	8171.1	HunterCentralRivers	2.53332	Upstream	0.0960909
208003	In-channel fresh	208003-In-channel fresh	24	flood_30.xlsx	9.141	1.83408	1.67127	1974-06-04 12:00:00	1610	Manning River Basin	8171.1	HunterCentralRivers	19.7036	Midstream	0.4155
209003	High flow	209003-High flow	34	flood_4.xlsx	6.206	2.18112	1.7107	1974-06-04 13:00:00	974	Karuah River Basin	4482.89	HunterCentralRivers	21.7271	Midstream	0.282091
206024	High flow	206024-High flow	14	flood_16.xlsx	4.185	-0.102987	0.887333	1974-06-04 14:00:00	7930	Macleay River Basin	11415.6	NorthernRivers	69.4664	Downstream	0.190227
208004	In-channel fresh	208004-In-channel fresh	16	flood_23.xlsx	11.682	1.91748	1.70184	1974-06-04 14:00:00	6560	Manning River Basin	8171.1	HunterCentralRivers	80.2829	Downstream	0.531
204007	High flow	204007-High flow	56	flood_6.xlsx	5.657	-0.180847	0.974658	1974-06-04 19:00:00	16690	Clarence River Basin	22333.9	NorthernRivers	74.7295	Downstream	0.257136
210001	In-channel fresh	210001-In-channel fresh	43	flood_48.xlsx	6.891	0.966286	1.46932	1974-06-04 19:00:00	16400	Hunter River Basin	21412.2	HunterCentralRivers	76.5919	Downstream	0.313227
210010	High flow	210010-High flow	29	flood_35.xlsx	7.291	5.01079	2.42472	1974-06-04 20:00:00	997.5	Hunter River Basin	21412.2	HunterCentralRivers	4.65856	Upstream	0.331409
210028	High flow	210028-High flow	2	flood_10.xlsx	4.344	1.74423	1.73758	1974-06-04 22:00:00	1848	Hunter River Basin	21412.2	HunterCentralRivers	8.6306	Upstream	0.197455
210006	In-channel fresh	210006-In-channel fresh	679	flood_71.xlsx	2.325	1.97478	1.72308	1974-06-05 09:00:00	3340	Hunter River Basin	21412.2	HunterCentralRivers	15.5986	Midstream	0.105682
204041	In-channel fresh	204041-In-channel fresh	36	flood_29.xlsx	9.498	-1.11893	0.513178	1974-06-05 15:00:00	1790	Clarence River Basin	22333.9	NorthernRivers	8.01473	Upstream	0.431727
210083	In-channel fresh	210083-In-channel fresh	31	flood_17.xlsx	6.694	0.129138	1.09837	1974-06-05 15:00:00	13400	Hunter River Basin	21412.2	HunterCentralRivers	62.5812	Downstream	0.304273
212270	In-channel fresh	212270-In-channel fresh	14	flood_21.xlsx	3.532	0.123845	1.07032	1974-06-06	4560	Hawkesbury River Basin	22009.6	HawkesburyNepean	20.7183	Midstream	0.160545
210056	In-channel fresh	210056-In-channel fresh	68	flood_16.xlsx	2.821	-1.19806	-0.829873	1974-06-12 19:00:00	3090	Hunter River Basin	21412.2	HunterCentralRivers	14.431	Midstream	0.128227
203014	In-channel fresh	203014-In-channel fresh	112	flood_47.xlsx	5.271	5.19484	2.44445	1974-08-27 14:00:00	223	Richmond River Basin	7061.79	NorthernRivers	3.15784	Upstream	0.239591
215008	High flow	215008-High flow	1	flood_1.xlsx	4.953	-0.600725	0.865081	1974-08-27 17:00:00	280	Shoalhaven River Basin	7202.43	SouthernRivers	3.88758	Upstream	0.225136
219006	In-channel fresh	219006-In-channel fresh	36	flood_8.xlsx	4.063	0.943877	1.44262	1974-08-27 18:00:00	83	Bega River Basin	2839.58	SouthernRivers	2.92296	Upstream	0.184682
219003	High flow	219003-High flow	20	flood_27.xlsx	3.796	-0.322818	0.811425	1974-08-27 20:00:00	316	Bega River Basin	2839.58	SouthernRivers	11.1284	Midstream	0.172545
218001	In-channel fresh	218001-In-channel fresh	10	flood_18.xlsx	3.584	-0.756919	0.772109	1974-08-27 21:00:00	93	Tuross River Basin	2163.82	SouthernRivers	4.29796	Upstream	0.162909
204046	In-channel fresh	204046-In-channel fresh	44	flood_138.xlsx	1.549	-7.56e-05	1.02132	1974-08-27 22:00:00	1720	Clarence River Basin	22333.9	NorthernRivers	7.7013	Upstream	0.0704091
219013	High flow	219013-High flow	23	flood_9.xlsx	5.611	-0.649635	0.77417	1974-08-28 01:00:00	460	Bega River Basin	2839.58	SouthernRivers	16.1996	Midstream	0.255045
218005	Overbank flood	218005-Overbank flood	0	flood_0.xlsx	7.211	-0.664163	0.647983	1974-08-28 03:00:00	920	Tuross River Basin	2163.82	SouthernRivers	42.5175	Midstream	0.327773
212270	Overbank flood	212270-Overbank flood	0	flood_0.xlsx	7.819	0.880484	1.38381	1974-08-28 16:00:00	4560	Hawkesbury River Basin	22009.6	HawkesburyNepean	20.7183	Midstream	0.355409
216002	In-channel fresh	216002-In-channel fresh	2	flood_10.xlsx	11.336	-0.542135	0.951639	1974-08-28 23:00:00	857	Clyde River Basin	3431.8	SouthernRivers	24.9723	Midstream	0.515273
217002	High flow	217002-High flow	2	flood_2.xlsx	9.259	-0.83735	0.711139	1974-08-28 23:00:00	1207	Moruya River Basin	1485.28	SouthernRivers	81.2642	Downstream	0.420864
215002	Overbank flood	215002-Overbank flood	3	flood_3.xlsx	10.196	-0.119028	1.00382	1974-08-29 01:00:00	1450	Shoalhaven River Basin	7202.43	SouthernRivers	20.1321	Midstream	0.463455
219022	In-channel fresh	219022-In-channel fresh	1	flood_1.xlsx	2.716	1.1602	1.23985	1974-08-29 04:00:00	202	Bega River Basin	2839.58	SouthernRivers	7.11372	Upstream	0.123455
212202	In-channel fresh	212202-In-channel fresh	10	flood_3.xlsx	8.235	1.19881	1.60386	1974-08-29 06:00:00	1760	Hawkesbury River Basin	22009.6	HawkesburyNepean	7.99653	Upstream	0.374318
212201	In-channel fresh	212201-In-channel fresh	0	flood_0.xlsx	5.465	0.376325	1.14732	1974-08-29 12:00:00	11000	Hawkesbury River Basin	22009.6	HawkesburyNepean	49.9783	Midstream	0.248409
204046	In-channel fresh	204046-In-channel fresh	45	flood_139.xlsx	1.534	-0.95681	0.106594	1974-11-03 01:00:00	1720	Clarence River Basin	22333.9	NorthernRivers	7.7013	Upstream	0.0697273
204046	In-channel fresh	204046-In-channel fresh	47	flood_140.xlsx	1.907	-0.490053	0.739158	1974-11-20 09:00:00	1720	Clarence River Basin	22333.9	NorthernRivers	7.7013	Upstream	0.0866818
204046	In-channel fresh	204046-In-channel fresh	48	flood_141.xlsx	1.594	2.05708	1.06073	1975-01-05 22:00:00	1720	Clarence River Basin	22333.9	NorthernRivers	7.7013	Upstream	0.0724545
210006	In-channel fresh	210006-In-channel fresh	701	flood_73.xlsx	2.026	1.91876	1.47281	1975-02-15 22:00:00	3340	Hunter River Basin	21412.2	HunterCentralRivers	15.5986	Midstream	0.0920909
210006	In-channel fresh	210006-In-channel fresh	712	flood_74.xlsx	2.283	1.57591	1.41732	1975-02-24 10:00:00	3340	Hunter River Basin	21412.2	HunterCentralRivers	15.5986	Midstream	0.103773
204046	In-channel fresh	204046-In-channel fresh	49	flood_142.xlsx	1.834	-1.08837	0.410256	1975-02-24 23:00:00	1720	Clarence River Basin	22333.9	NorthernRivers	7.7013	Upstream	0.0833636
208015	In-channel fresh	208015-In-channel fresh	67	flood_7.xlsx	4.726	-1.2917	0.255235	1975-02-25 07:00:00	96	Manning River Basin	8171.1	HunterCentralRivers	1.17487	Upstream	0.214818
206024	In-channel fresh	206024-In-channel fresh	288	flood_54.xlsx	2.544	-1.21598	0.455861	1975-02-25 09:00:00	7930	Macleay River Basin	11415.6	NorthernRivers	69.4664	Downstream	0.115636
208008	In-channel fresh	208008-In-channel fresh	162	flood_66.xlsx	1.067	1.37519	1.21264	1975-02-25 21:00:00	207	Manning River Basin	8171.1	HunterCentralRivers	2.53332	Upstream	0.0485
210079	In-channel fresh	210079-In-channel fresh	46	flood_33.xlsx	6.076	-0.25838	0.738536	1975-03-01 20:00:00	956	Hunter River Basin	21412.2	HunterCentralRivers	4.46475	Upstream	0.276182
201005	High flow	201005-High flow	48	flood_45.xlsx	3.951	1.36983	1.36453	1975-03-02 06:00:00	111	Tweed River Basin	1085.5	NorthernRivers	10.2257	Midstream	0.179591
201900	In-channel fresh	201900-In-channel fresh	17	flood_21.xlsx	5.088	1.97218	1.69669	1975-03-02 09:00:00	275	Tweed River Basin	1085.5	NorthernRivers	25.3339	Midstream	0.231273
203010	High flow	203010-High flow	12	flood_2.xlsx	8.416	2.47681	2.01841	1975-03-02 10:00:00	179	Richmond River Basin	7061.79	NorthernRivers	2.53477	Upstream	0.382545
203014	High flow	203014-High flow	57	flood_42.xlsx	9.438	-0.477558	1.03134	1975-03-02 17:00:00	223	Richmond River Basin	7061.79	NorthernRivers	3.15784	Upstream	0.429
202001	In-channel fresh	202001-In-channel fresh	96	flood_22.xlsx	2.214	1.22388	1.57086	1975-03-02 20:00:00	34	Brunswick River Basin	513.306	NorthernRivers	6.62373	Upstream	0.100636
204046	In-channel fresh	204046-In-channel fresh	50	flood_143.xlsx	1.685	-0.410763	0.788963	1975-03-03 01:00:00	1720	Clarence River Basin	22333.9	NorthernRivers	7.7013	Upstream	0.0765909
203005	High flow	203005-High flow	22	flood_4.xlsx	10.893	2.58485	1.98992	1975-03-03 03:00:00	702	Richmond River Basin	7061.79	NorthernRivers	9.94083	Upstream	0.495136
203004	Overbank flood	203004-Overbank flood	23	flood_4.xlsx	13.401	-0.444724	1.08771	1975-03-03 15:00:00	1790	Richmond River Basin	7061.79	NorthernRivers	25.3477	Midstream	0.609136
204007	High flow	204007-High flow	67	flood_7.xlsx	5.567	0.831871	1.36649	1975-03-03 19:00:00	16690	Clarence River Basin	22333.9	NorthernRivers	74.7295	Downstream	0.253045
217002	High flow	217002-High flow	3	flood_3.xlsx	9.679	0.0830286	1.0206	1975-03-11 07:00:00	1207	Moruya River Basin	1485.28	SouthernRivers	81.2642	Downstream	0.439955
218001	In-channel fresh	218001-In-channel fresh	13	flood_20.xlsx	3.38	0.50952	1.13351	1975-03-11 07:00:00	93	Tuross River Basin	2163.82	SouthernRivers	4.29796	Upstream	0.153636
216002	High flow	216002-High flow	2	flood_2.xlsx	12.552	2.06083	1.73238	1975-03-11 08:00:00	857	Clyde River Basin	3431.8	SouthernRivers	24.9723	Midstream	0.570545
219016	In-channel fresh	219016-In-channel fresh	19	flood_4.xlsx	4.373	1.36789	1.28956	1975-03-11 12:00:00	92	Bega River Basin	2839.58	SouthernRivers	3.23991	Upstream	0.198773
219006	In-channel fresh	219006-In-channel fresh	2	flood_10.xlsx	4.017	0.80394	1.25527	1975-03-11 13:00:00	83	Bega River Basin	2839.58	SouthernRivers	2.92296	Upstream	0.182591
215002	In-channel fresh	215002-In-channel fresh	11	flood_19.xlsx	5.973	1.63922	1.35621	1975-03-11 16:00:00	1450	Shoalhaven River Basin	7202.43	SouthernRivers	20.1321	Midstream	0.2715
218005	Overbank flood	218005-Overbank flood	4	flood_2.xlsx	6.473	-0.0733091	0.891013	1975-03-11 18:00:00	920	Tuross River Basin	2163.82	SouthernRivers	42.5175	Midstream	0.294227
219003	Overbank flood	219003-Overbank flood	23	flood_7.xlsx	4.592	1.02796	1.07348	1975-03-11 19:00:00	316	Bega River Basin	2839.58	SouthernRivers	11.1284	Midstream	0.208727
219013	Overbank flood	219013-Overbank flood	1	flood_1.xlsx	7.151	-0.0758665	0.877958	1975-03-11 19:00:00	460	Bega River Basin	2839.58	SouthernRivers	16.1996	Midstream	0.325045
219022	High flow	219022-High flow	0	flood_0.xlsx	3.608	0.965302	1.35043	1975-03-11 20:00:00	202	Bega River Basin	2839.58	SouthernRivers	7.11372	Upstream	0.164
215002	In-channel fresh	215002-In-channel fresh	13	flood_20.xlsx	5.255	-0.616181	0.715296	1975-04-17 08:00:00	1450	Shoalhaven River Basin	7202.43	SouthernRivers	20.1321	Midstream	0.238864
218005	In-channel fresh	218005-In-channel fresh	48	flood_7.xlsx	3.904	-1.0432	0.498983	1975-04-17 09:00:00	920	Tuross River Basin	2163.82	SouthernRivers	42.5175	Midstream	0.177455
217002	In-channel fresh	217002-In-channel fresh	11	flood_19.xlsx	6.936	-0.0868702	0.99551	1975-04-17 10:00:00	1207	Moruya River Basin	1485.28	SouthernRivers	81.2642	Downstream	0.315273
215008	In-channel fresh	215008-In-channel fresh	1	flood_1.xlsx	2.926	0.00238027	0.793964	1975-04-17 13:00:00	280	Shoalhaven River Basin	7202.43	SouthernRivers	3.88758	Upstream	0.133
216002	In-channel fresh	216002-In-channel fresh	3	flood_11.xlsx	8.05	-0.606694	0.632061	1975-04-18 01:00:00	857	Clyde River Basin	3431.8	SouthernRivers	24.9723	Midstream	0.365909
219003	High flow	219003-High flow	28	flood_34.xlsx	3.086	0.95111	0.868734	1975-04-18 05:00:00	316	Bega River Basin	2839.58	SouthernRivers	11.1284	Midstream	0.140273
219013	In-channel fresh	219013-In-channel fresh	8	flood_16.xlsx	3.475	-0.758914	0.55773	1975-04-18 10:00:00	460	Bega River Basin	2839.58	SouthernRivers	16.1996	Midstream	0.157955
210022	In-channel fresh	210022-In-channel fresh	10	flood_18.xlsx	3.924	25.5532	4.57787	1975-06-21 03:00:00	205	Hunter River Basin	21412.2	HunterCentralRivers	0.957398	Upstream	0.178364
208008	In-channel fresh	208008-In-channel fresh	163	flood_67.xlsx	1.484	6.71346	2.59621	1975-06-21 04:00:00	207	Manning River Basin	8171.1	HunterCentralRivers	2.53332	Upstream	0.0674545
209003	High flow	209003-High flow	44	flood_5.xlsx	6.003	4.91909	2.38119	1975-06-21 05:00:00	974	Karuah River Basin	4482.89	HunterCentralRivers	21.7271	Midstream	0.272864
210011	High flow	210011-High flow	2	flood_10.xlsx	4.495	18.5772	4.19532	1975-06-21 06:00:00	195.56	Hunter River Basin	21412.2	HunterCentralRivers	0.913311	Upstream	0.204318
212013	Overbank flood	212013-Overbank flood	0	flood_0.xlsx	3.141	9.28617	2.90968	1975-06-21 06:00:00	26	Hawkesbury River Basin	22009.6	HawkesburyNepean	0.118131	Upstream	0.142773
210079	High flow	210079-High flow	40	flood_8.xlsx	9.755	2.65163	1.90325	1975-06-21 10:00:00	956	Hunter River Basin	21412.2	HunterCentralRivers	4.46475	Upstream	0.443409
212250	Overbank flood	212250-Overbank flood	9	flood_4.xlsx	5.581	3.79855	1.98242	1975-06-21 15:00:00	1450	Hawkesbury River Basin	22009.6	HawkesburyNepean	6.58805	Upstream	0.253682
210028	In-channel fresh	210028-In-channel fresh	129	flood_69.xlsx	3.22	0.181089	0.94874	1975-06-21 16:00:00	1848	Hunter River Basin	21412.2	HunterCentralRivers	8.6306	Upstream	0.146364
210010	High flow	210010-High flow	30	flood_36.xlsx	6.387	3.77263	2.23461	1975-06-21 18:00:00	997.5	Hunter River Basin	21412.2	HunterCentralRivers	4.65856	Upstream	0.290318
216002	In-channel fresh	216002-In-channel fresh	4	flood_12.xlsx	10.57	-0.606532	0.51944	1975-06-21 19:00:00	857	Clyde River Basin	3431.8	SouthernRivers	24.9723	Midstream	0.480455
212270	Overbank flood	212270-Overbank flood	1	flood_1.xlsx	7.609	0.171126	0.913044	1975-06-21 21:00:00	4560	Hawkesbury River Basin	22009.6	HawkesburyNepean	20.7183	Midstream	0.345864
215002	High flow	215002-High flow	14	flood_7.xlsx	8.294	-1.30965	0.33213	1975-06-21 22:00:00	1450	Shoalhaven River Basin	7202.43	SouthernRivers	20.1321	Midstream	0.377
215008	High flow	215008-High flow	26	flood_5.xlsx	4.251	-1.35266	0.305493	1975-06-21 22:00:00	280	Shoalhaven River Basin	7202.43	SouthernRivers	3.88758	Upstream	0.193227
217002	In-channel fresh	217002-In-channel fresh	14	flood_21.xlsx	6.9	-1.69081	0.120654	1975-06-21 22:00:00	1207	Moruya River Basin	1485.28	SouthernRivers	81.2642	Downstream	0.313636
218005	High flow	218005-High flow	23	flood_7.xlsx	6.171	-1.43232	0.244405	1975-06-22	920	Tuross River Basin	2163.82	SouthernRivers	42.5175	Midstream	0.2805
218001	In-channel fresh	218001-In-channel fresh	15	flood_22.xlsx	3.91	-1.31041	0.367406	1975-06-22 02:00:00	93	Tuross River Basin	2163.82	SouthernRivers	4.29796	Upstream	0.177727
219006	In-channel fresh	219006-In-channel fresh	4	flood_12.xlsx	3.918	0.0750927	0.916925	1975-06-22 08:00:00	83	Bega River Basin	2839.58	SouthernRivers	2.92296	Upstream	0.178091
212201	In-channel fresh	212201-In-channel fresh	1	flood_1.xlsx	7.313	0.745739	1.1788	1975-06-22 09:00:00	11000	Hawkesbury River Basin	22009.6	HawkesburyNepean	49.9783	Midstream	0.332409
212202	High flow	212202-High flow	0	flood_0.xlsx	12.28	1.43729	1.64643	1975-06-22 09:00:00	1760	Hawkesbury River Basin	22009.6	HawkesburyNepean	7.99653	Upstream	0.558182
219022	In-channel fresh	219022-In-channel fresh	25	flood_4.xlsx	2.464	-1.11829	0.418389	1975-06-22 11:00:00	202	Bega River Basin	2839.58	SouthernRivers	7.11372	Upstream	0.112
219003	Overbank flood	219003-Overbank flood	25	flood_9.xlsx	3.838	-1.01005	0.349484	1975-06-22 12:00:00	316	Bega River Basin	2839.58	SouthernRivers	11.1284	Midstream	0.174455
210006	In-channel fresh	210006-In-channel fresh	734	flood_76.xlsx	2.37	1.39412	1.34121	1975-06-22 14:00:00	3340	Hunter River Basin	21412.2	HunterCentralRivers	15.5986	Midstream	0.107727
210056	In-channel fresh	210056-In-channel fresh	79	flood_17.xlsx	2.914	-1.22858	0.35513	1975-06-24 07:00:00	3090	Hunter River Basin	21412.2	HunterCentralRivers	14.431	Midstream	0.132455
219013	High flow	219013-High flow	8	flood_16.xlsx	5.962	-0.930181	0.36292	1975-06-25 21:00:00	460	Bega River Basin	2839.58	SouthernRivers	16.1996	Midstream	0.271
215002	In-channel fresh	215002-In-channel fresh	17	flood_24.xlsx	4.544	4.37393	2.28669	1975-07-13 18:00:00	1450	Shoalhaven River Basin	7202.43	SouthernRivers	20.1321	Midstream	0.206545
212270	In-channel fresh	212270-In-channel fresh	17	flood_24.xlsx	3.58	1.0627	1.48143	1975-07-15	4560	Hawkesbury River Basin	22009.6	HawkesburyNepean	20.7183	Midstream	0.162727
203014	In-channel fresh	203014-In-channel fresh	114	flood_49.xlsx	5.404	3.68408	1.9767	1975-10-20 17:00:00	223	Richmond River Basin	7061.79	NorthernRivers	3.15784	Upstream	0.245636
204046	In-channel fresh	204046-In-channel fresh	52	flood_145.xlsx	1.801	-0.989787	-0.256606	1975-10-23 05:00:00	1720	Clarence River Basin	22333.9	NorthernRivers	7.7013	Upstream	0.0818636
215002	In-channel fresh	215002-In-channel fresh	18	flood_25.xlsx	4.492	1.2056	1.26195	1975-10-24 14:00:00	1450	Shoalhaven River Basin	7202.43	SouthernRivers	20.1321	Midstream	0.204182
206008	In-channel fresh	206008-In-channel fresh	0	flood_0.xlsx	3.375	0.508556	1.13527	1975-11-10 21:00:00	362	Macleay River Basin	11415.6	NorthernRivers	3.1711	Upstream	0.153409
205006	Overbank flood	205006-Overbank flood	3	flood_11.xlsx	8.666	-1.4746	0.270909	1975-11-10 22:00:00	431	Bellinger River Basin	3461.45	NorthernRivers	12.4514	Midstream	0.393909
206027	High flow	206027-High flow	0	flood_0.xlsx	1.179	3.10883	1.51858	1975-11-11 08:00:00	9	Macleay River Basin	11415.6	NorthernRivers	0.0788396	Upstream	0.0535909
206014	In-channel fresh	206014-In-channel fresh	4	flood_12.xlsx	2.68	0.732756	0.828588	1975-11-11 11:00:00	376	Macleay River Basin	11415.6	NorthernRivers	3.29374	Upstream	0.121818
207006	In-channel fresh	207006-In-channel fresh	34	flood_4.xlsx	5.208	-1.37024	0.226977	1975-11-11 12:00:00	363	Hastings River Basin	4518.46	NorthernRivers	8.03372	Upstream	0.236727
206024	Overbank flood	206024-Overbank flood	13	flood_11.xlsx	7.006	-1.8029	0.0165934	1975-11-11 13:00:00	7930	Macleay River Basin	11415.6	NorthernRivers	69.4664	Downstream	0.318455
208008	In-channel fresh	208008-In-channel fresh	165	flood_69.xlsx	1.043	-1.5192	0.328968	1975-11-11 17:00:00	207	Manning River Basin	8171.1	HunterCentralRivers	2.53332	Upstream	0.0474091
206011	High flow	206011-High flow	34	flood_4.xlsx	6.36	-1.74912	-0.29732	1975-11-11 23:00:00	9980	Macleay River Basin	11415.6	NorthernRivers	87.4243	Downstream	0.289091
208015	In-channel fresh	208015-In-channel fresh	89	flood_9.xlsx	4.28	-1.42635	0.203509	1975-11-12 07:00:00	96	Manning River Basin	8171.1	HunterCentralRivers	1.17487	Upstream	0.194545
208007	In-channel fresh	208007-In-channel fresh	110	flood_40.xlsx	2.031	-1.33867	-0.0832707	1975-11-12 17:00:00	218	Manning River Basin	8171.1	HunterCentralRivers	2.66794	Upstream	0.0923182
204906	In-channel fresh	204906-In-channel fresh	56	flood_6.xlsx	7.918	-0.982656	0.551914	1975-11-13 23:00:00	446	Clarence River Basin	22333.9	NorthernRivers	1.99697	Upstream	0.359909
204008	High flow	204008-High flow	0	flood_0.xlsx	2.071			1975-11-14 09:00:00	31	Clarence River Basin	22333.9	NorthernRivers	0.138803	Upstream	0.0941364
204025	In-channel fresh	204025-In-channel fresh	22	flood_18.xlsx	3.732	-0.507103	0.566302	1975-11-14 11:00:00	135	Clarence River Basin	22333.9	NorthernRivers	0.604463	Upstream	0.169636
203004	High flow	203004-High flow	23	flood_3.xlsx	9.159	0.193123	1.32443	1975-11-15 07:00:00	1790	Richmond River Basin	7061.79	NorthernRivers	25.3477	Midstream	0.416318
203014	In-channel fresh	203014-In-channel fresh	116	flood_50.xlsx	5.453	1.87558	1.59548	1975-11-15 12:00:00	223	Richmond River Basin	7061.79	NorthernRivers	3.15784	Upstream	0.247864
204007	Overbank flood	204007-Overbank flood	7	flood_15.xlsx	7.805	-0.513488	0.812536	1975-11-15 16:00:00	16690	Clarence River Basin	22333.9	NorthernRivers	74.7295	Downstream	0.354773
204046	High flow	204046-High flow	5	flood_13.xlsx	2.388	0.385241	1.05833	1975-11-15 17:00:00	1720	Clarence River Basin	22333.9	NorthernRivers	7.7013	Upstream	0.108545
204041	High flow	204041-High flow	44	flood_7.xlsx	13.004	-1.14342	0.664595	1975-11-15 21:00:00	1790	Clarence River Basin	22333.9	NorthernRivers	8.01473	Upstream	0.591091
203014	In-channel fresh	203014-In-channel fresh	117	flood_51.xlsx	5.445	3.64807	2.03914	1975-12-08 21:00:00	223	Richmond River Basin	7061.79	NorthernRivers	3.15784	Upstream	0.2475
204046	High flow	204046-High flow	6	flood_14.xlsx	2.766	-1.26058	0.23743	1975-12-20 21:00:00	1720	Clarence River Basin	22333.9	NorthernRivers	7.7013	Upstream	0.125727
203014	In-channel fresh	203014-In-channel fresh	118	flood_52.xlsx	5.107	-1.54393	0.146555	1975-12-22 04:00:00	223	Richmond River Basin	7061.79	NorthernRivers	3.15784	Upstream	0.232136
201005	High flow	201005-High flow	49	flood_46.xlsx	4.065	4.83665	1.57425	1975-12-23 18:00:00	111	Tweed River Basin	1085.5	NorthernRivers	10.2257	Midstream	0.184773
205006	In-channel fresh	205006-In-channel fresh	64	flood_9.xlsx	3.999	-0.312379	0.561986	1975-12-23 22:00:00	431	Bellinger River Basin	3461.45	NorthernRivers	12.4514	Midstream	0.181773
203005	High flow	203005-High flow	23	flood_5.xlsx	11.299	1.92334	1.38518	1975-12-24 01:00:00	702	Richmond River Basin	7061.79	NorthernRivers	9.94083	Upstream	0.513591
204002	High flow	204002-High flow	14	flood_4.xlsx	9.122	-0.973962	0.28412	1975-12-24 05:00:00	4550	Clarence River Basin	22333.9	NorthernRivers	20.3726	Midstream	0.414636
204007	Overbank flood	204007-Overbank flood	8	flood_16.xlsx	8.738	-0.797924	0.527855	1975-12-24 07:00:00	16690	Clarence River Basin	22333.9	NorthernRivers	74.7295	Downstream	0.397182
204900	In-channel fresh	204900-In-channel fresh	1	flood_1.xlsx	8.701	-0.802532	0.562771	1975-12-24 12:00:00	7490	Clarence River Basin	22333.9	NorthernRivers	33.5365	Midstream	0.3955
203004	Overbank flood	203004-Overbank flood	24	flood_5.xlsx	11.747	-1.48546	0.34883	1975-12-24 16:00:00	1790	Richmond River Basin	7061.79	NorthernRivers	25.3477	Midstream	0.533955
206024	In-channel fresh	206024-In-channel fresh	292	flood_58.xlsx	2.721	0.232244	0.366826	1975-12-24 18:00:00	7930	Macleay River Basin	11415.6	NorthernRivers	69.4664	Downstream	0.123682
204046	In-channel fresh	204046-In-channel fresh	55	flood_148.xlsx	2.219	3.50416	1.83278	1975-12-29 15:00:00	1720	Clarence River Basin	22333.9	NorthernRivers	7.7013	Upstream	0.100864
204007	In-channel fresh	204007-In-channel fresh	113	flood_20.xlsx	4.373	2.3268	1.174	1975-12-31 05:00:00	16690	Clarence River Basin	22333.9	NorthernRivers	74.7295	Downstream	0.198773
204046	In-channel fresh	204046-In-channel fresh	56	flood_149.xlsx	1.782	-0.895452	-0.460415	1975-12-31 11:00:00	1720	Clarence River Basin	22333.9	NorthernRivers	7.7013	Upstream	0.081
204046	In-channel fresh	204046-In-channel fresh	58	flood_150.xlsx	1.751	-1.25801	-0.0974451	1976-01-02 23:00:00	1720	Clarence River Basin	22333.9	NorthernRivers	7.7013	Upstream	0.0795909
204046	In-channel fresh	204046-In-channel fresh	59	flood_151.xlsx	1.744	-1.24731	0.084601	1976-01-04 04:00:00	1720	Clarence River Basin	22333.9	NorthernRivers	7.7013	Upstream	0.0792727
206027	High flow	206027-High flow	1	flood_1.xlsx	1.259	6.98133	2.46594	1976-01-13 15:00:00	9	Macleay River Basin	11415.6	NorthernRivers	0.0788396	Upstream	0.0572273
208007	In-channel fresh	208007-In-channel fresh	113	flood_43.xlsx	2.012	0.970361	1.34319	1976-01-14 02:00:00	218	Manning River Basin	8171.1	HunterCentralRivers	2.66794	Upstream	0.0914545
204014	In-channel fresh	204014-In-channel fresh	2	flood_10.xlsx	2.141	-0.638011	0.745876	1976-01-14 03:00:00	881	Clarence River Basin	22333.9	NorthernRivers	3.94468	Upstream	0.0973182
204046	In-channel fresh	204046-In-channel fresh	60	flood_152.xlsx	2.157	-0.856002	0.593356	1976-01-14 08:00:00	1720	Clarence River Basin	22333.9	NorthernRivers	7.7013	Upstream	0.0980455
206024	Overbank flood	206024-Overbank flood	19	flood_17.xlsx	6.302	0.605824	1.261	1976-01-14 16:00:00	7930	Macleay River Basin	11415.6	NorthernRivers	69.4664	Downstream	0.286455
206011	In-channel fresh	206011-In-channel fresh	30	flood_24.xlsx	4.784	-0.737488	0.603802	1976-01-15 04:00:00	9980	Macleay River Basin	11415.6	NorthernRivers	87.4243	Downstream	0.217455
204007	In-channel fresh	204007-In-channel fresh	124	flood_21.xlsx	3.554	-1.38537	0.188089	1976-01-15 11:00:00	16690	Clarence River Basin	22333.9	NorthernRivers	74.7295	Downstream	0.161545
205006	High flow	205006-High flow	41	flood_9.xlsx	5.848	1.51078	1.25846	1976-01-16 01:00:00	431	Bellinger River Basin	3461.45	NorthernRivers	12.4514	Midstream	0.265818
203005	In-channel fresh	203005-In-channel fresh	55	flood_9.xlsx	8.01	-0.518748	1.00472	1976-01-16 09:00:00	702	Richmond River Basin	7061.79	NorthernRivers	9.94083	Upstream	0.364091
201005	High flow	201005-High flow	50	flood_47.xlsx	4.457	0.522439	1.33993	1976-01-20 03:00:00	111	Tweed River Basin	1085.5	NorthernRivers	10.2257	Midstream	0.202591
204046	High flow	204046-High flow	8	flood_16.xlsx	3.057	-0.0723991	1.06931	1976-01-20 16:00:00	1720	Clarence River Basin	22333.9	NorthernRivers	7.7013	Upstream	0.138955
205006	In-channel fresh	205006-In-channel fresh	2	flood_10.xlsx	5.848	0.42133	1.13447	1976-01-21	431	Bellinger River Basin	3461.45	NorthernRivers	12.4514	Midstream	0.265818
204008	In-channel fresh	204008-In-channel fresh	24	flood_12.xlsx	1.355	-0.583383	0.847006	1976-01-21 05:00:00	31	Clarence River Basin	22333.9	NorthernRivers	0.138803	Upstream	0.0615909
203004	In-channel fresh	203004-In-channel fresh	53	flood_6.xlsx	8.088	-1.15293	0.659851	1976-01-21 09:00:00	1790	Richmond River Basin	7061.79	NorthernRivers	25.3477	Midstream	0.367636
204002	In-channel fresh	204002-In-channel fresh	3	flood_11.xlsx	7.691	-0.49468	0.904947	1976-01-21 09:00:00	4550	Clarence River Basin	22333.9	NorthernRivers	20.3726	Midstream	0.349591
204906	In-channel fresh	204906-In-channel fresh	76	flood_9.xlsx	6.991	0.681876	1.41892	1976-01-21 12:00:00	446	Clarence River Basin	22333.9	NorthernRivers	1.99697	Upstream	0.317773
206011	In-channel fresh	206011-In-channel fresh	32	flood_26.xlsx	3.481			1976-01-21 15:00:00	9980	Macleay River Basin	11415.6	NorthernRivers	87.4243	Downstream	0.158227
204007	Overbank flood	204007-Overbank flood	10	flood_18.xlsx	9.849	0.0473501	1.15816	1976-01-21 20:00:00	16690	Clarence River Basin	22333.9	NorthernRivers	74.7295	Downstream	0.447682
204041	In-channel fresh	204041-In-channel fresh	38	flood_30.xlsx	8.68	-1.12396	0.705263	1976-01-22 16:00:00	1790	Clarence River Basin	22333.9	NorthernRivers	8.01473	Upstream	0.394545
212270	In-channel fresh	212270-In-channel fresh	18	flood_25.xlsx	4.024	-0.972908	0.591266	1976-01-22 21:00:00	4560	Hawkesbury River Basin	22009.6	HawkesburyNepean	20.7183	Midstream	0.182909
208015	In-channel fresh	208015-In-channel fresh	2	flood_10.xlsx	3.471	0.258067	1.23651	1976-01-23 08:00:00	96	Manning River Basin	8171.1	HunterCentralRivers	1.17487	Upstream	0.157773
210056	Overbank flood	210056-Overbank flood	1	flood_1.xlsx	9.804	1.29589	1.51032	1976-01-23 08:00:00	3090	Hunter River Basin	21412.2	HunterCentralRivers	14.431	Midstream	0.445636
210061	Overbank flood	210061-Overbank flood	0	flood_0.xlsx	6.765	0.866911	1.48314	1976-01-23 08:00:00	302	Hunter River Basin	21412.2	HunterCentralRivers	1.41041	Upstream	0.3075
210022	In-channel fresh	210022-In-channel fresh	11	flood_19.xlsx	3.849	1.0449	1.4284	1976-01-23 13:00:00	205	Hunter River Basin	21412.2	HunterCentralRivers	0.957398	Upstream	0.174955
210011	High flow	210011-High flow	3	flood_11.xlsx	4.204	3.03596	1.99043	1976-01-23 15:00:00	195.56	Hunter River Basin	21412.2	HunterCentralRivers	0.913311	Upstream	0.191091
208006	High flow	208006-High flow	5	flood_13.xlsx	4.522	0.501826	1.30471	1976-01-23 17:00:00	630	Manning River Basin	8171.1	HunterCentralRivers	7.7101	Upstream	0.205545
210028	In-channel fresh	210028-In-channel fresh	132	flood_71.xlsx	2.986	-1.47087	0.113828	1976-01-23 17:00:00	1848	Hunter River Basin	21412.2	HunterCentralRivers	8.6306	Upstream	0.135727
210066	In-channel fresh	210066-In-channel fresh	1	flood_1.xlsx	6.201	4.72992	2.20591	1976-01-23 17:00:00	684	Hunter River Basin	21412.2	HunterCentralRivers	3.19444	Upstream	0.281864
206027	Overbank flood	206027-Overbank flood	0	flood_0.xlsx	1.533	6.88284	2.59363	1976-01-23 20:00:00	9	Macleay River Basin	11415.6	NorthernRivers	0.0788396	Upstream	0.0696818
208011	High flow	208011-High flow	0	flood_0.xlsx	8.645	0.471852	1.29391	1976-01-23 20:00:00	1790	Manning River Basin	8171.1	HunterCentralRivers	21.9065	Midstream	0.392955
210079	Overbank flood	210079-Overbank flood	15	flood_7.xlsx	12.4	-0.767336	0.764638	1976-01-23 21:00:00	956	Hunter River Basin	21412.2	HunterCentralRivers	4.46475	Upstream	0.563636
208005	In-channel fresh	208005-In-channel fresh	9	flood_17.xlsx	2.145	0.957727	1.40596	1976-01-23 22:00:00	1870	Manning River Basin	8171.1	HunterCentralRivers	22.8855	Midstream	0.0975
208008	Overbank flood	208008-Overbank flood	8	flood_16.xlsx	2.145	0.957727	1.40596	1976-01-23 22:00:00	207	Manning River Basin	8171.1	HunterCentralRivers	2.53332	Upstream	0.0975
210006	Overbank flood	210006-Overbank flood	26	flood_32.xlsx	6.064	0.99376	1.46436	1976-01-23 23:00:00	3340	Hunter River Basin	21412.2	HunterCentralRivers	15.5986	Midstream	0.275636
210006	In-channel fresh	210006-In-channel fresh	17	flood_5.xlsx	6.064	0.99376	1.46436	1976-01-23 23:00:00	3340	Hunter River Basin	21412.2	HunterCentralRivers	15.5986	Midstream	0.275636
210093	Overbank flood	210093-Overbank flood	0	flood_0.xlsx	5.121	0.175572	1.24771	1976-01-23 23:00:00	177	Hunter River Basin	21412.2	HunterCentralRivers	0.826632	Upstream	0.232773
209002	In-channel fresh	209002-In-channel fresh	2	flood_10.xlsx	2.823	0.565459	1.33192	1976-01-24	156	Karuah River Basin	4482.89	HunterCentralRivers	3.4799	Upstream	0.128318
208007	Overbank flood	208007-Overbank flood	6	flood_14.xlsx	3.84	2.47157	1.75705	1976-01-24 02:00:00	218	Manning River Basin	8171.1	HunterCentralRivers	2.66794	Upstream	0.174545
209003	In-channel fresh	209003-In-channel fresh	14	flood_13.xlsx	5.268	0.0103811	1.18286	1976-01-24 02:00:00	974	Karuah River Basin	4482.89	HunterCentralRivers	21.7271	Midstream	0.239455
210010	Overbank flood	210010-Overbank flood	19	flood_26.xlsx	7.94	0.033207	1.12573	1976-01-24 03:00:00	997.5	Hunter River Basin	21412.2	HunterCentralRivers	4.65856	Upstream	0.360909
208003	In-channel fresh	208003-In-channel fresh	25	flood_31.xlsx	8.833	0.189379	1.169	1976-01-24 06:00:00	1610	Manning River Basin	8171.1	HunterCentralRivers	19.7036	Midstream	0.4015
212013	In-channel fresh	212013-In-channel fresh	5	flood_13.xlsx	1.702	5.77696	2.16003	1976-01-24 09:00:00	26	Hawkesbury River Basin	22009.6	HawkesburyNepean	0.118131	Upstream	0.0773636
210031	Overbank flood	210031-Overbank flood	1	flood_1.xlsx	13.69	0.579421	1.36821	1976-01-24 10:00:00	6810	Hunter River Basin	21412.2	HunterCentralRivers	31.8043	Midstream	0.622273
210083	Overbank flood	210083-Overbank flood	1	flood_1.xlsx	13.69	0.579421	1.36821	1976-01-24 10:00:00	13400	Hunter River Basin	21412.2	HunterCentralRivers	62.5812	Downstream	0.622273
206024	Overbank flood	206024-Overbank flood	20	flood_18.xlsx	8.013	0.65723	1.44395	1976-01-24 12:00:00	7930	Macleay River Basin	11415.6	NorthernRivers	69.4664	Downstream	0.364227
208004	In-channel fresh	208004-In-channel fresh	17	flood_24.xlsx	12.067	0.469994	1.30776	1976-01-24 12:00:00	6560	Manning River Basin	8171.1	HunterCentralRivers	80.2829	Downstream	0.5485
204014	In-channel fresh	204014-In-channel fresh	3	flood_11.xlsx	1.995	0.375295	0.728811	1976-01-24 15:00:00	881	Clarence River Basin	22333.9	NorthernRivers	3.94468	Upstream	0.0906818
212250	High flow	212250-High flow	0	flood_0.xlsx	4.013	0.29509	1.02462	1976-01-24 15:00:00	1450	Hawkesbury River Basin	22009.6	HawkesburyNepean	6.58805	Upstream	0.182409
210088	High flow	210088-High flow	3	flood_2.xlsx	7.937	0.235559	1.27434	1976-01-24 17:00:00	799	Hunter River Basin	21412.2	HunterCentralRivers	3.73152	Upstream	0.360773
210001	Overbank flood	210001-Overbank flood	9	flood_7.xlsx	12.385	0.16611	1.20995	1976-01-25	16400	Hunter River Basin	21412.2	HunterCentralRivers	76.5919	Downstream	0.562955
206018	In-channel fresh	206018-In-channel fresh	16	flood_7.xlsx	3.708	2.93976	1.87923	1976-01-25 01:00:00	894	Macleay River Basin	11415.6	NorthernRivers	7.8314	Upstream	0.168545
207013	In-channel fresh	207013-In-channel fresh	0	flood_0.xlsx	3.394	2.36498	1.63477	1976-01-25 02:00:00	515	Hastings River Basin	4518.46	NorthernRivers	11.3977	Midstream	0.154273
210064	High flow	210064-High flow	1	flood_1.xlsx	10.621	-0.438458	0.856042	1976-01-25 06:00:00	17320	Hunter River Basin	21412.2	HunterCentralRivers	80.8885	Downstream	0.482773
204046	In-channel fresh	204046-In-channel fresh	62	flood_154.xlsx	1.848	-0.423629	0.884195	1976-01-30 01:00:00	1720	Clarence River Basin	22333.9	NorthernRivers	7.7013	Upstream	0.084
210079	In-channel fresh	210079-In-channel fresh	47	flood_34.xlsx	6.263	-0.532914	0.888781	1976-02-03 15:00:00	956	Hunter River Basin	21412.2	HunterCentralRivers	4.46475	Upstream	0.284682
204046	In-channel fresh	204046-In-channel fresh	63	flood_155.xlsx	1.598	-0.743739	0.246239	1976-02-04 20:00:00	1720	Clarence River Basin	22333.9	NorthernRivers	7.7013	Upstream	0.0726364
204002	Overbank flood	204002-Overbank flood	1	flood_1.xlsx	15.916	0.771372	1.28512	1976-02-11 03:00:00	4550	Clarence River Basin	22333.9	NorthernRivers	20.3726	Midstream	0.723455
206027	High flow	206027-High flow	11	flood_3.xlsx	1.443	8.11105	2.53064	1976-02-11 03:00:00	9	Macleay River Basin	11415.6	NorthernRivers	0.0788396	Upstream	0.0655909
202001	In-channel fresh	202001-In-channel fresh	97	flood_23.xlsx	2.761	5.61976	2.48424	1976-02-11 04:00:00	34	Brunswick River Basin	513.306	NorthernRivers	6.62373	Upstream	0.1255
203023	In-channel fresh	203023-In-channel fresh	0	flood_0.xlsx	4.002	5.44303	2.26103	1976-02-11 05:00:00	98	Richmond River Basin	7061.79	NorthernRivers	1.38775	Upstream	0.181909
201005	Overbank flood	201005-Overbank flood	17	flood_24.xlsx	6.219	7.96216	2.75343	1976-02-11 06:00:00	111	Tweed River Basin	1085.5	NorthernRivers	10.2257	Midstream	0.282682
201900	High flow	201900-High flow	35	flood_8.xlsx	7.799	8.19587	2.83941	1976-02-11 06:00:00	275	Tweed River Basin	1085.5	NorthernRivers	25.3339	Midstream	0.3545
204034	In-channel fresh	204034-In-channel fresh	23	flood_3.xlsx	3.472	2.63855	1.78405	1976-02-11 06:00:00	389	Clarence River Basin	22333.9	NorthernRivers	1.74175	Upstream	0.157818
201001	In-channel fresh	201001-In-channel fresh	6	flood_14.xlsx	6.068	11.2298	3.22684	1976-02-11 07:00:00	213	Tweed River Basin	1085.5	NorthernRivers	19.6223	Midstream	0.275818
206014	In-channel fresh	206014-In-channel fresh	5	flood_13.xlsx	3.832	3.3738	1.88028	1976-02-11 07:00:00	376	Macleay River Basin	11415.6	NorthernRivers	3.29374	Upstream	0.174182
204046	Overbank flood	204046-Overbank flood	40	flood_6.xlsx	4.913	2.69919	1.84791	1976-02-11 08:00:00	1720	Clarence River Basin	22333.9	NorthernRivers	7.7013	Upstream	0.223318
206008	In-channel fresh	206008-In-channel fresh	12	flood_2.xlsx	4.033	2.06836	1.56777	1976-02-11 08:00:00	362	Macleay River Basin	11415.6	NorthernRivers	3.1711	Upstream	0.183318
203005	Overbank flood	203005-Overbank flood	0	flood_0.xlsx	14.971	5.42552	2.3923	1976-02-11 09:00:00	702	Richmond River Basin	7061.79	NorthernRivers	9.94083	Upstream	0.6805
204008	In-channel fresh	204008-In-channel fresh	35	flood_13.xlsx	1.288	-1.12193	0.206762	1976-02-11 09:00:00	31	Clarence River Basin	22333.9	NorthernRivers	0.138803	Upstream	0.0585455
204014	Overbank flood	204014-Overbank flood	0	flood_0.xlsx	4.207	3.2576	1.90115	1976-02-11 09:00:00	881	Clarence River Basin	22333.9	NorthernRivers	3.94468	Upstream	0.191227
203010	High flow	203010-High flow	26	flood_6.xlsx	8.558	6.97472	2.75948	1976-02-11 11:00:00	179	Richmond River Basin	7061.79	NorthernRivers	2.53477	Upstream	0.389
204900	High flow	204900-High flow	0	flood_0.xlsx	14.967	1.4802	1.58576	1976-02-11 15:00:00	7490	Clarence River Basin	22333.9	NorthernRivers	33.5365	Midstream	0.680318
204004	In-channel fresh	204004-In-channel fresh	33	flood_5.xlsx	8.447	1.11927	1.42387	1976-02-11 16:00:00	7800	Clarence River Basin	22333.9	NorthernRivers	34.9245	Midstream	0.383955
205006	High flow	205006-High flow	2	flood_10.xlsx	5.763	-0.808226	0.817295	1976-02-11 17:00:00	431	Bellinger River Basin	3461.45	NorthernRivers	12.4514	Midstream	0.261955
203014	High flow	203014-High flow	58	flood_43.xlsx	9.304	0.325693	1.36299	1976-02-11 20:00:00	223	Richmond River Basin	7061.79	NorthernRivers	3.15784	Upstream	0.422909
206024	Overbank flood	206024-Overbank flood	23	flood_20.xlsx	8.388	0.0811628	1.07797	1976-02-11 21:00:00	7930	Macleay River Basin	11415.6	NorthernRivers	69.4664	Downstream	0.381273
204007	Overbank flood	204007-Overbank flood	11	flood_19.xlsx	19.552	1.08792	1.46279	1976-02-11 22:00:00	16690	Clarence River Basin	22333.9	NorthernRivers	74.7295	Downstream	0.888727
208007	High flow	208007-High flow	2	flood_10.xlsx	2.608	-0.74041	0.773349	1976-02-12 03:00:00	218	Manning River Basin	8171.1	HunterCentralRivers	2.66794	Upstream	0.118545
208011	In-channel fresh	208011-In-channel fresh	53	flood_6.xlsx	5.646	-0.384628	0.898974	1976-02-12 03:00:00	1790	Manning River Basin	8171.1	HunterCentralRivers	21.9065	Midstream	0.256636
203004	Overbank flood	203004-Overbank flood	26	flood_7.xlsx	14.121	-0.759044	0.928224	1976-02-12 04:00:00	1790	Richmond River Basin	7061.79	NorthernRivers	25.3477	Midstream	0.641864
204041	Overbank flood	204041-Overbank flood	3	flood_11.xlsx	16.057	-0.855197	0.550922	1976-02-12 06:00:00	1790	Clarence River Basin	22333.9	NorthernRivers	8.01473	Upstream	0.729864
210006	In-channel fresh	210006-In-channel fresh	751	flood_79.xlsx	2.36	-0.241887	0.977598	1976-02-12 06:00:00	3340	Hunter River Basin	21412.2	HunterCentralRivers	15.5986	Midstream	0.107273
210010	In-channel fresh	210010-In-channel fresh	4	flood_101.xlsx	4.02	2.26525	1.69557	1976-02-12 07:00:00	997.5	Hunter River Basin	21412.2	HunterCentralRivers	4.65856	Upstream	0.182727
210056	In-channel fresh	210056-In-channel fresh	90	flood_18.xlsx	3.037	0.707623	1.36266	1976-02-12 08:00:00	3090	Hunter River Basin	21412.2	HunterCentralRivers	14.431	Midstream	0.138045
210083	In-channel fresh	210083-In-channel fresh	32	flood_18.xlsx	6.693	0.0934107	1.07795	1976-02-12 22:00:00	13400	Hunter River Basin	21412.2	HunterCentralRivers	62.5812	Downstream	0.304227
210028	In-channel fresh	210028-In-channel fresh	136	flood_75.xlsx	2.593	-0.969817	0.673302	1976-02-13 18:00:00	1848	Hunter River Basin	21412.2	HunterCentralRivers	8.6306	Upstream	0.117864
208008	High flow	208008-High flow	19	flood_26.xlsx	2	8.57861	2.23633	1976-02-19 20:00:00	207	Manning River Basin	8171.1	HunterCentralRivers	2.53332	Upstream	0.0909091
210028	In-channel fresh	210028-In-channel fresh	138	flood_77.xlsx	2.909	-1.58215	-0.0589262	1976-02-20 14:00:00	1848	Hunter River Basin	21412.2	HunterCentralRivers	8.6306	Upstream	0.132227
210028	In-channel fresh	210028-In-channel fresh	139	flood_78.xlsx	3.12	-1.35488	-0.335042	1976-02-21 22:00:00	1848	Hunter River Basin	21412.2	HunterCentralRivers	8.6306	Upstream	0.141818
201005	In-channel fresh	201005-In-channel fresh	207	flood_95.xlsx	3.7	0.909501	1.30771	1976-02-22 04:00:00	111	Tweed River Basin	1085.5	NorthernRivers	10.2257	Midstream	0.168182
203010	In-channel fresh	203010-In-channel fresh	8	flood_16.xlsx	5.916	6.73512	2.51231	1976-02-22 08:00:00	179	Richmond River Basin	7061.79	NorthernRivers	2.53477	Upstream	0.268909
204025	In-channel fresh	204025-In-channel fresh	23	flood_19.xlsx	3.658	1.24361	1.23958	1976-02-22 11:00:00	135	Clarence River Basin	22333.9	NorthernRivers	0.604463	Upstream	0.166273
204008	High flow	204008-High flow	1	flood_1.xlsx	2.01	1.8482	1.42955	1976-02-22 13:00:00	31	Clarence River Basin	22333.9	NorthernRivers	0.138803	Upstream	0.0913636
204014	In-channel fresh	204014-In-channel fresh	4	flood_12.xlsx	2.226	0.763472	1.27006	1976-02-22 17:00:00	881	Clarence River Basin	22333.9	NorthernRivers	3.94468	Upstream	0.101182
204041	In-channel fresh	204041-In-channel fresh	39	flood_31.xlsx	10.018	-1.16662	0.505798	1976-02-22 18:00:00	1790	Clarence River Basin	22333.9	NorthernRivers	8.01473	Upstream	0.455364
204034	In-channel fresh	204034-In-channel fresh	31	flood_4.xlsx	2.303	1.59114	1.37944	1976-02-22 19:00:00	389	Clarence River Basin	22333.9	NorthernRivers	1.74175	Upstream	0.104682
205006	High flow	205006-High flow	4	flood_12.xlsx	7.009	0.74986	1.19136	1976-02-22 20:00:00	431	Bellinger River Basin	3461.45	NorthernRivers	12.4514	Midstream	0.318591
204004	In-channel fresh	204004-In-channel fresh	34	flood_6.xlsx	6.33	0.611018	1.16506	1976-02-22 22:00:00	7800	Clarence River Basin	22333.9	NorthernRivers	34.9245	Midstream	0.287727
204046	Overbank flood	204046-Overbank flood	41	flood_7.xlsx	4.096	0.657446	1.24328	1976-02-22 22:00:00	1720	Clarence River Basin	22333.9	NorthernRivers	7.7013	Upstream	0.186182
204002	In-channel fresh	204002-In-channel fresh	4	flood_12.xlsx	7.756	-0.785393	0.639777	1976-02-23 02:00:00	4550	Clarence River Basin	22333.9	NorthernRivers	20.3726	Midstream	0.352545
206024	High flow	206024-High flow	15	flood_17.xlsx	4.945	-0.630411	0.724651	1976-02-23 04:00:00	7930	Macleay River Basin	11415.6	NorthernRivers	69.4664	Downstream	0.224773
204007	Overbank flood	204007-Overbank flood	13	flood_20.xlsx	12.061	-0.270502	0.96336	1976-02-23 07:00:00	16690	Clarence River Basin	22333.9	NorthernRivers	74.7295	Downstream	0.548227
204900	In-channel fresh	204900-In-channel fresh	12	flood_2.xlsx	9.038	-0.133448	0.992019	1976-02-23 07:00:00	7490	Clarence River Basin	22333.9	NorthernRivers	33.5365	Midstream	0.410818
206011	In-channel fresh	206011-In-channel fresh	33	flood_27.xlsx	4.816	-1.23218	0.320165	1976-02-23 13:00:00	9980	Macleay River Basin	11415.6	NorthernRivers	87.4243	Downstream	0.218909
208006	In-channel fresh	208006-In-channel fresh	26	flood_25.xlsx	2.725	3.37552	1.81538	1976-02-25 06:00:00	630	Manning River Basin	8171.1	HunterCentralRivers	7.7101	Upstream	0.123864
210056	In-channel fresh	210056-In-channel fresh	101	flood_19.xlsx	2.745	-1.50746	0.111485	1976-02-25 08:00:00	3090	Hunter River Basin	21412.2	HunterCentralRivers	14.431	Midstream	0.124773
210066	In-channel fresh	210066-In-channel fresh	12	flood_2.xlsx	6.448	29.6247	4.95662	1976-02-25 09:00:00	684	Hunter River Basin	21412.2	HunterCentralRivers	3.19444	Upstream	0.293091
210006	High flow	210006-High flow	31	flood_37.xlsx	3.931	4.28197	2.03381	1976-02-25 12:00:00	3340	Hunter River Basin	21412.2	HunterCentralRivers	15.5986	Midstream	0.178682
210031	High flow	210031-High flow	5	flood_13.xlsx	9.704	2.87967	1.75493	1976-02-25 21:00:00	6810	Hunter River Basin	21412.2	HunterCentralRivers	31.8043	Midstream	0.441091
210083	Overbank flood	210083-Overbank flood	20	flood_3.xlsx	9.704	2.87967	1.75493	1976-02-25 21:00:00	13400	Hunter River Basin	21412.2	HunterCentralRivers	62.5812	Downstream	0.441091
210001	In-channel fresh	210001-In-channel fresh	46	flood_50.xlsx	6.76	2.0659	1.63228	1976-02-26 01:00:00	16400	Hunter River Basin	21412.2	HunterCentralRivers	76.5919	Downstream	0.307273
205006	In-channel fresh	205006-In-channel fresh	3	flood_11.xlsx	7.754	-0.396332	0.680763	1976-02-26 23:00:00	431	Bellinger River Basin	3461.45	NorthernRivers	12.4514	Midstream	0.352455
203005	In-channel fresh	203005-In-channel fresh	5	flood_13.xlsx	7.806	1.90423	1.6416	1976-02-27 07:00:00	702	Richmond River Basin	7061.79	NorthernRivers	9.94083	Upstream	0.354818
210028	In-channel fresh	210028-In-channel fresh	145	flood_83.xlsx	3.451	1.09827	0.789657	1976-02-28	1848	Hunter River Basin	21412.2	HunterCentralRivers	8.6306	Upstream	0.156864
203004	High flow	203004-High flow	26	flood_5.xlsx	8.724	-1.24219	0.160723	1976-02-28 03:00:00	1790	Richmond River Basin	7061.79	NorthernRivers	25.3477	Midstream	0.396545
205006	Overbank flood	205006-Overbank flood	4	flood_12.xlsx	7.754	1.31036	1.14092	1976-02-28 11:00:00	431	Bellinger River Basin	3461.45	NorthernRivers	12.4514	Midstream	0.352455
206011	In-channel fresh	206011-In-channel fresh	35	flood_29.xlsx	4.752	-0.454328	0.719809	1976-02-28 15:00:00	9980	Macleay River Basin	11415.6	NorthernRivers	87.4243	Downstream	0.216
201005	High flow	201005-High flow	55	flood_51.xlsx	4.866	8.18075	2.67921	1976-02-28 16:00:00	111	Tweed River Basin	1085.5	NorthernRivers	10.2257	Midstream	0.221182
201900	In-channel fresh	201900-In-channel fresh	19	flood_23.xlsx	6.932	5.34922	2.11433	1976-02-28 16:00:00	275	Tweed River Basin	1085.5	NorthernRivers	25.3339	Midstream	0.315091
202001	In-channel fresh	202001-In-channel fresh	99	flood_25.xlsx	2.848	2.71027	1.6792	1976-02-28 17:00:00	34	Brunswick River Basin	513.306	NorthernRivers	6.62373	Upstream	0.129455
204041	High flow	204041-High flow	45	flood_8.xlsx	12.706	-1.34565	0.169154	1976-02-28 17:00:00	1790	Clarence River Basin	22333.9	NorthernRivers	8.01473	Upstream	0.577545
204007	Overbank flood	204007-Overbank flood	14	flood_21.xlsx	8.551	1.64373	1.31463	1976-02-29 12:00:00	16690	Clarence River Basin	22333.9	NorthernRivers	74.7295	Downstream	0.388682
210022	In-channel fresh	210022-In-channel fresh	14	flood_21.xlsx	4.266	1.61931	1.42822	1976-03-01 21:00:00	205	Hunter River Basin	21412.2	HunterCentralRivers	0.957398	Upstream	0.193909
208005	In-channel fresh	208005-In-channel fresh	10	flood_18.xlsx	2.771	2.51611	1.54783	1976-03-02	1870	Manning River Basin	8171.1	HunterCentralRivers	22.8855	Midstream	0.125955
208006	High flow	208006-High flow	8	flood_16.xlsx	3.793	-0.101227	0.987692	1976-03-02	630	Manning River Basin	8171.1	HunterCentralRivers	7.7101	Upstream	0.172409
208008	Overbank flood	208008-Overbank flood	9	flood_17.xlsx	2.771	2.51611	1.54783	1976-03-02	207	Manning River Basin	8171.1	HunterCentralRivers	2.53332	Upstream	0.125955
209002	Overbank flood	209002-Overbank flood	20	flood_3.xlsx	6.635	1.58277	1.45502	1976-03-02 01:00:00	156	Karuah River Basin	4482.89	HunterCentralRivers	3.4799	Upstream	0.301591
210006	High flow	210006-High flow	32	flood_38.xlsx	3.684	2.18884	1.02951	1976-03-02 06:00:00	3340	Hunter River Basin	21412.2	HunterCentralRivers	15.5986	Midstream	0.167455
208011	In-channel fresh	208011-In-channel fresh	54	flood_7.xlsx	5.42	-1.13881	0.522733	1976-03-02 07:00:00	1790	Manning River Basin	8171.1	HunterCentralRivers	21.9065	Midstream	0.246364
207013	In-channel fresh	207013-In-channel fresh	1	flood_1.xlsx	4.446	3.58949	1.71379	1976-03-02 11:00:00	515	Hastings River Basin	4518.46	NorthernRivers	11.3977	Midstream	0.202091
208004	In-channel fresh	208004-In-channel fresh	19	flood_26.xlsx	14.012	-0.0202901	0.977748	1976-03-02 12:00:00	6560	Manning River Basin	8171.1	HunterCentralRivers	80.2829	Downstream	0.636909
209003	High flow	209003-High flow	45	flood_6.xlsx	6.798	-0.846341	0.787073	1976-03-02 14:00:00	974	Karuah River Basin	4482.89	HunterCentralRivers	21.7271	Midstream	0.309
210010	Overbank flood	210010-Overbank flood	20	flood_27.xlsx	7.684	-0.89049	0.771508	1976-03-02 15:00:00	997.5	Hunter River Basin	21412.2	HunterCentralRivers	4.65856	Upstream	0.349273
210079	High flow	210079-High flow	2	flood_10.xlsx	11.525			1976-03-02 22:00:00	956	Hunter River Basin	21412.2	HunterCentralRivers	4.46475	Upstream	0.523864
210031	In-channel fresh	210031-In-channel fresh	34	flood_4.xlsx	7.291	-1.17261	-0.173512	1976-03-03	6810	Hunter River Basin	21412.2	HunterCentralRivers	31.8043	Midstream	0.331409
210001	In-channel fresh	210001-In-channel fresh	48	flood_52.xlsx	6.011	-0.968019	0.42696	1976-03-03 23:00:00	16400	Hunter River Basin	21412.2	HunterCentralRivers	76.5919	Downstream	0.273227
210056	In-channel fresh	210056-In-channel fresh	113	flood_20.xlsx	3.047	-0.775526	-0.507411	1976-03-04 07:00:00	3090	Hunter River Basin	21412.2	HunterCentralRivers	14.431	Midstream	0.1385
203004	In-channel fresh	203004-In-channel fresh	55	flood_8.xlsx	7.955	-1.12007	0.583327	1976-03-04 11:00:00	1790	Richmond River Basin	7061.79	NorthernRivers	25.3477	Midstream	0.361591
206024	In-channel fresh	206024-In-channel fresh	301	flood_66.xlsx	3.053	-1.13649	-0.546481	1976-03-04 18:00:00	7930	Macleay River Basin	11415.6	NorthernRivers	69.4664	Downstream	0.138773
216002	In-channel fresh	216002-In-channel fresh	5	flood_13.xlsx	9.059	0.333745	1.10889	1976-03-04 19:00:00	857	Clyde River Basin	3431.8	SouthernRivers	24.9723	Midstream	0.411773
215008	High flow	215008-High flow	29	flood_8.xlsx	3.889	3.69263	1.98098	1976-03-04 20:00:00	280	Shoalhaven River Basin	7202.43	SouthernRivers	3.88758	Upstream	0.176773
219003	High flow	219003-High flow	38	flood_43.xlsx	3.341	3.67501	1.94679	1976-03-04 21:00:00	316	Bega River Basin	2839.58	SouthernRivers	11.1284	Midstream	0.151864
210083	In-channel fresh	210083-In-channel fresh	40	flood_25.xlsx	7.291	-1.1137	0.114176	1976-03-04 22:00:00	13400	Hunter River Basin	21412.2	HunterCentralRivers	62.5812	Downstream	0.331409
218001	In-channel fresh	218001-In-channel fresh	19	flood_26.xlsx	3.168	3.42998	2.05077	1976-03-04 23:00:00	93	Tuross River Basin	2163.82	SouthernRivers	4.29796	Upstream	0.144
212270	In-channel fresh	212270-In-channel fresh	20	flood_27.xlsx	3.705	-1.17936	0.485529	1976-03-05 01:00:00	4560	Hawkesbury River Basin	22009.6	HawkesburyNepean	20.7183	Midstream	0.168409
215002	In-channel fresh	215002-In-channel fresh	19	flood_26.xlsx	5.57	1.99956	1.6441	1976-03-05 03:00:00	1450	Shoalhaven River Basin	7202.43	SouthernRivers	20.1321	Midstream	0.253182
217002	In-channel fresh	217002-In-channel fresh	17	flood_24.xlsx	5.199	0.836425	1.35826	1976-03-05 05:00:00	1207	Moruya River Basin	1485.28	SouthernRivers	81.2642	Downstream	0.236318
218005	In-channel fresh	218005-In-channel fresh	50	flood_9.xlsx	3.998	0.878548	1.39364	1976-03-05 06:00:00	920	Tuross River Basin	2163.82	SouthernRivers	42.5175	Midstream	0.181727
204046	In-channel fresh	204046-In-channel fresh	77	flood_168.xlsx	2.234	-0.0767486	0.294054	1976-03-05 12:00:00	1720	Clarence River Basin	22333.9	NorthernRivers	7.7013	Upstream	0.101545
219013	In-channel fresh	219013-In-channel fresh	15	flood_22.xlsx	4.026	-0.163627	1.13302	1976-03-06 17:00:00	460	Bega River Basin	2839.58	SouthernRivers	16.1996	Midstream	0.183
204046	In-channel fresh	204046-In-channel fresh	78	flood_169.xlsx	2.143	-0.795168	0.00798139	1976-03-07 15:00:00	1720	Clarence River Basin	22333.9	NorthernRivers	7.7013	Upstream	0.0974091
201005	High flow	201005-High flow	57	flood_53.xlsx	4.659	10.2742	2.71941	1976-03-07 19:00:00	111	Tweed River Basin	1085.5	NorthernRivers	10.2257	Midstream	0.211773
204046	In-channel fresh	204046-In-channel fresh	80	flood_170.xlsx	2.097	-1.1139	-0.132241	1976-03-07 23:00:00	1720	Clarence River Basin	22333.9	NorthernRivers	7.7013	Upstream	0.0953182
210028	In-channel fresh	210028-In-channel fresh	153	flood_90.xlsx	3.333	0.173366	0.930648	1976-03-09	1848	Hunter River Basin	21412.2	HunterCentralRivers	8.6306	Upstream	0.1515
205006	In-channel fresh	205006-In-channel fresh	8	flood_16.xlsx	7.522	0.705013	1.17494	1976-03-13 07:00:00	431	Bellinger River Basin	3461.45	NorthernRivers	12.4514	Midstream	0.341909
208015	In-channel fresh	208015-In-channel fresh	3	flood_11.xlsx	4.286	0.18963	0.98579	1976-03-13 08:00:00	96	Manning River Basin	8171.1	HunterCentralRivers	1.17487	Upstream	0.194818
201005	In-channel fresh	201005-In-channel fresh	211	flood_99.xlsx	3.613	8.73356	2.77568	1976-03-14 04:00:00	111	Tweed River Basin	1085.5	NorthernRivers	10.2257	Midstream	0.164227
203014	In-channel fresh	203014-In-channel fresh	122	flood_56.xlsx	5.36	0.415061	1.222	1976-03-14 18:00:00	223	Richmond River Basin	7061.79	NorthernRivers	3.15784	Upstream	0.243636
204008	High flow	204008-High flow	12	flood_2.xlsx	1.978	0.349398	0.872769	1976-03-14 19:00:00	31	Clarence River Basin	22333.9	NorthernRivers	0.138803	Upstream	0.0899091
205006	Overbank flood	205006-Overbank flood	5	flood_13.xlsx	7.522	0.854202	1.20249	1976-03-14 22:00:00	431	Bellinger River Basin	3461.45	NorthernRivers	12.4514	Midstream	0.341909
204025	In-channel fresh	204025-In-channel fresh	25	flood_20.xlsx	3.532	-0.225759	0.903209	1976-03-14 23:00:00	135	Clarence River Basin	22333.9	NorthernRivers	0.604463	Upstream	0.160545
203004	In-channel fresh	203004-In-channel fresh	56	flood_9.xlsx	8.229	-0.626304	0.903488	1976-03-15 05:00:00	1790	Richmond River Basin	7061.79	NorthernRivers	25.3477	Midstream	0.374045
206011	In-channel fresh	206011-In-channel fresh	37	flood_30.xlsx	5.101	-0.157976	0.923106	1976-03-15 08:00:00	9980	Macleay River Basin	11415.6	NorthernRivers	87.4243	Downstream	0.231864
204046	In-channel fresh	204046-In-channel fresh	82	flood_172.xlsx	2.179	0.584266	1.31164	1976-03-15 10:00:00	1720	Clarence River Basin	22333.9	NorthernRivers	7.7013	Upstream	0.0990455
206024	High flow	206024-High flow	17	flood_19.xlsx	3.913	-0.0433006	0.976155	1976-03-15 11:00:00	7930	Macleay River Basin	11415.6	NorthernRivers	69.4664	Downstream	0.177864
204007	Overbank flood	204007-Overbank flood	15	flood_22.xlsx	6.699	0.178068	1.16883	1976-03-15 20:00:00	16690	Clarence River Basin	22333.9	NorthernRivers	74.7295	Downstream	0.3045
204041	In-channel fresh	204041-In-channel fresh	41	flood_33.xlsx	8.791	-1.2476	0.559035	1976-03-17 01:00:00	1790	Clarence River Basin	22333.9	NorthernRivers	8.01473	Upstream	0.399591
204046	In-channel fresh	204046-In-channel fresh	83	flood_173.xlsx	1.991	1.34118	1.33758	1976-03-21 04:00:00	1720	Clarence River Basin	22333.9	NorthernRivers	7.7013	Upstream	0.0905
204046	In-channel fresh	204046-In-channel fresh	84	flood_174.xlsx	1.852	0.37035	0.905555	1976-03-22	1720	Clarence River Basin	22333.9	NorthernRivers	7.7013	Upstream	0.0841818
201005	In-channel fresh	201005-In-channel fresh	3	flood_100.xlsx	3.312	7.29791	2.58342	1976-03-25 03:00:00	111	Tweed River Basin	1085.5	NorthernRivers	10.2257	Midstream	0.150545
202001	In-channel fresh	202001-In-channel fresh	102	flood_28.xlsx	2.503	13.5725	3.44728	1976-03-25 04:00:00	34	Brunswick River Basin	513.306	NorthernRivers	6.62373	Upstream	0.113773
204046	In-channel fresh	204046-In-channel fresh	85	flood_175.xlsx	1.726	-0.770945	-0.183021	1976-03-25 18:00:00	1720	Clarence River Basin	22333.9	NorthernRivers	7.7013	Upstream	0.0784545
203014	High flow	203014-High flow	59	flood_44.xlsx	8.618	2.11999	1.92067	1976-03-25 21:00:00	223	Richmond River Basin	7061.79	NorthernRivers	3.15784	Upstream	0.391727
205006	In-channel fresh	205006-In-channel fresh	9	flood_17.xlsx	3.767	3.37093	1.98415	1976-03-25 21:00:00	431	Bellinger River Basin	3461.45	NorthernRivers	12.4514	Midstream	0.171227
209002	High flow	209002-High flow	51	flood_9.xlsx	4.421	6.32551	2.39153	1976-03-25 21:00:00	156	Karuah River Basin	4482.89	HunterCentralRivers	3.4799	Upstream	0.200955
210066	In-channel fresh	210066-In-channel fresh	16	flood_3.xlsx	5.084	15.484	3.73792	1976-03-25 21:00:00	684	Hunter River Basin	21412.2	HunterCentralRivers	3.19444	Upstream	0.231091
209003	In-channel fresh	209003-In-channel fresh	17	flood_16.xlsx	5.803	2.08319	1.72365	1976-03-25 23:00:00	974	Karuah River Basin	4482.89	HunterCentralRivers	21.7271	Midstream	0.263773
210028	In-channel fresh	210028-In-channel fresh	154	flood_91.xlsx	2.725	-1.51289	0.24171	1976-03-26 02:00:00	1848	Hunter River Basin	21412.2	HunterCentralRivers	8.6306	Upstream	0.123864
210006	Overbank flood	210006-Overbank flood	27	flood_33.xlsx	3.994	4.02109	1.93736	1976-03-26 06:00:00	3340	Hunter River Basin	21412.2	HunterCentralRivers	15.5986	Midstream	0.181545
210088	High flow	210088-High flow	4	flood_3.xlsx	5.892	3.84128	2.0399	1976-03-26 07:00:00	799	Hunter River Basin	21412.2	HunterCentralRivers	3.73152	Upstream	0.267818
210056	In-channel fresh	210056-In-channel fresh	124	flood_21.xlsx	3.056	-0.172729	1.00608	1976-03-26 08:00:00	3090	Hunter River Basin	21412.2	HunterCentralRivers	14.431	Midstream	0.138909
210010	High flow	210010-High flow	32	flood_38.xlsx	6.807	1.79555	1.72268	1976-03-26 09:00:00	997.5	Hunter River Basin	21412.2	HunterCentralRivers	4.65856	Upstream	0.309409
219003	In-channel fresh	219003-In-channel fresh	173	flood_79.xlsx	1.865	-0.693654	0.705479	1976-03-26 14:00:00	316	Bega River Basin	2839.58	SouthernRivers	11.1284	Midstream	0.0847727
210031	High flow	210031-High flow	6	flood_14.xlsx	9.111	1.96275	1.6781	1976-03-26 15:00:00	6810	Hunter River Basin	21412.2	HunterCentralRivers	31.8043	Midstream	0.414136
206024	In-channel fresh	206024-In-channel fresh	304	flood_69.xlsx	2.459	1.55373	1.57783	1976-03-26 18:00:00	7930	Macleay River Basin	11415.6	NorthernRivers	69.4664	Downstream	0.111773
204046	In-channel fresh	204046-In-channel fresh	86	flood_176.xlsx	1.704	-1.09568	-0.253332	1976-03-26 20:00:00	1720	Clarence River Basin	22333.9	NorthernRivers	7.7013	Upstream	0.0774545
210083	High flow	210083-High flow	6	flood_14.xlsx	9.111	1.98498	1.6825	1976-03-26 22:00:00	13400	Hunter River Basin	21412.2	HunterCentralRivers	62.5812	Downstream	0.414136
210001	In-channel fresh	210001-In-channel fresh	50	flood_54.xlsx	6.097	-0.585286	0.726886	1976-03-26 23:00:00	16400	Hunter River Basin	21412.2	HunterCentralRivers	76.5919	Downstream	0.277136
203014	In-channel fresh	203014-In-channel fresh	123	flood_57.xlsx	6.082	3.07982	2.04774	1976-04-15 23:00:00	223	Richmond River Basin	7061.79	NorthernRivers	3.15784	Upstream	0.276455
203014	In-channel fresh	203014-In-channel fresh	124	flood_58.xlsx	6.005	2.11904	1.6897	1976-05-20 15:00:00	223	Richmond River Basin	7061.79	NorthernRivers	3.15784	Upstream	0.272955
201005	In-channel fresh	201005-In-channel fresh	4	flood_101.xlsx	2.954	14.8386	3.37868	1976-05-23 07:00:00	111	Tweed River Basin	1085.5	NorthernRivers	10.2257	Midstream	0.134273
203014	In-channel fresh	203014-In-channel fresh	125	flood_59.xlsx	7.713	-0.910162	0.801483	1976-06-20 11:00:00	223	Richmond River Basin	7061.79	NorthernRivers	3.15784	Upstream	0.350591
204008	In-channel fresh	204008-In-channel fresh	68	flood_16.xlsx	1.764	-0.992862	0.495469	1976-06-21 01:00:00	31	Clarence River Basin	22333.9	NorthernRivers	0.138803	Upstream	0.0801818
204046	In-channel fresh	204046-In-channel fresh	87	flood_177.xlsx	1.77	-1.43184	0.195211	1976-06-21 05:00:00	1720	Clarence River Basin	22333.9	NorthernRivers	7.7013	Upstream	0.0804545
208015	In-channel fresh	208015-In-channel fresh	4	flood_12.xlsx	3.581	-0.191337	0.968091	1976-06-21 08:00:00	96	Manning River Basin	8171.1	HunterCentralRivers	1.17487	Upstream	0.162773
207013	In-channel fresh	207013-In-channel fresh	48	flood_3.xlsx	4.271	0.124272	1.01276	1976-06-21 10:00:00	515	Hastings River Basin	4518.46	NorthernRivers	11.3977	Midstream	0.194136
204906	In-channel fresh	204906-In-channel fresh	3	flood_11.xlsx	7.928	-0.83059	0.722891	1976-06-21 11:00:00	446	Clarence River Basin	22333.9	NorthernRivers	1.99697	Upstream	0.360364
206014	In-channel fresh	206014-In-channel fresh	6	flood_14.xlsx	2.744	1.43156	1.27325	1976-06-21 14:00:00	376	Macleay River Basin	11415.6	NorthernRivers	3.29374	Upstream	0.124727
205006	Overbank flood	205006-Overbank flood	6	flood_14.xlsx	7.27	0.855704	1.33655	1976-06-21 15:00:00	431	Bellinger River Basin	3461.45	NorthernRivers	12.4514	Midstream	0.330455
208007	High flow	208007-High flow	3	flood_11.xlsx	2.966	-0.814678	0.614436	1976-06-21 15:00:00	218	Manning River Basin	8171.1	HunterCentralRivers	2.66794	Upstream	0.134818
208019	In-channel fresh	208019-In-channel fresh	28	flood_5.xlsx	6.56	-0.652308	0.743585	1976-06-21 17:00:00	492	Manning River Basin	8171.1	HunterCentralRivers	6.02122	Upstream	0.298182
206024	Overbank flood	206024-Overbank flood	24	flood_21.xlsx	6.742	-0.0420401	0.911676	1976-06-22	7930	Macleay River Basin	11415.6	NorthernRivers	69.4664	Downstream	0.306455
203010	In-channel fresh	203010-In-channel fresh	9	flood_17.xlsx	6.671	10.3192	3.16407	1976-06-22 15:00:00	179	Richmond River Basin	7061.79	NorthernRivers	2.53477	Upstream	0.303227
210010	In-channel fresh	210010-In-channel fresh	5	flood_102.xlsx	3.741	-0.638777	0.838855	1976-06-22 16:00:00	997.5	Hunter River Basin	21412.2	HunterCentralRivers	4.65856	Upstream	0.170045
204007	Overbank flood	204007-Overbank flood	16	flood_23.xlsx	6.971	0.788823	1.31834	1976-06-22 18:00:00	16690	Clarence River Basin	22333.9	NorthernRivers	74.7295	Downstream	0.316864
203005	In-channel fresh	203005-In-channel fresh	6	flood_14.xlsx	6.945	1.31321	1.36522	1976-06-22 19:00:00	702	Richmond River Basin	7061.79	NorthernRivers	9.94083	Upstream	0.315682
203004	In-channel fresh	203004-In-channel fresh	2	flood_10.xlsx	6.978	0.574159	1.28347	1976-06-23 15:00:00	1790	Richmond River Basin	7061.79	NorthernRivers	25.3477	Midstream	0.317182
204041	High flow	204041-High flow	2	flood_10.xlsx	13.618	-1.22828	0.430379	1976-06-23 17:00:00	1790	Clarence River Basin	22333.9	NorthernRivers	8.01473	Upstream	0.619
210056	In-channel fresh	210056-In-channel fresh	135	flood_22.xlsx	2.748	0.140583	1.09634	1976-07-15 08:00:00	3090	Hunter River Basin	21412.2	HunterCentralRivers	14.431	Midstream	0.124909
210088	In-channel fresh	210088-In-channel fresh	5	flood_13.xlsx	3.708	6.96234	2.53183	1976-07-15 12:00:00	799	Hunter River Basin	21412.2	HunterCentralRivers	3.73152	Upstream	0.168545
210006	In-channel fresh	210006-In-channel fresh	767	flood_93.xlsx	2.591	3.40307	1.96694	1976-07-15 21:00:00	3340	Hunter River Basin	21412.2	HunterCentralRivers	15.5986	Midstream	0.117773
210083	In-channel fresh	210083-In-channel fresh	41	flood_26.xlsx	6.823	2.65363	1.74335	1976-07-15 21:00:00	13400	Hunter River Basin	21412.2	HunterCentralRivers	62.5812	Downstream	0.310136
210006	In-channel fresh	210006-In-channel fresh	768	flood_94.xlsx	2.397	1.34581	1.43624	1976-07-27 03:00:00	3340	Hunter River Basin	21412.2	HunterCentralRivers	15.5986	Midstream	0.108955
219003	High flow	219003-High flow	39	flood_44.xlsx	3.598	-1.01346	0.419155	1976-10-15 10:00:00	316	Bega River Basin	2839.58	SouthernRivers	11.1284	Midstream	0.163545
219006	In-channel fresh	219006-In-channel fresh	5	flood_13.xlsx	3.313	0.30498	1.19093	1976-10-15 10:00:00	83	Bega River Basin	2839.58	SouthernRivers	2.92296	Upstream	0.150591
218001	In-channel fresh	218001-In-channel fresh	20	flood_27.xlsx	3.377	-1.31754	0.429356	1976-10-15 12:00:00	93	Tuross River Basin	2163.82	SouthernRivers	4.29796	Upstream	0.1535
219022	In-channel fresh	219022-In-channel fresh	28	flood_7.xlsx	2.895	0.154157	1.19386	1976-10-15 12:00:00	202	Bega River Basin	2839.58	SouthernRivers	7.11372	Upstream	0.131591
218005	High flow	218005-High flow	2	flood_10.xlsx	5.841	-1.23095	0.323145	1976-10-16 10:00:00	920	Tuross River Basin	2163.82	SouthernRivers	42.5175	Midstream	0.2655
219013	High flow	219013-High flow	9	flood_17.xlsx	4.83	-1.07769	0.559452	1976-10-16 11:00:00	460	Bega River Basin	2839.58	SouthernRivers	16.1996	Midstream	0.219545
216002	In-channel fresh	216002-In-channel fresh	6	flood_14.xlsx	8.344	-0.90145	0.646476	1976-10-16 23:00:00	857	Clyde River Basin	3431.8	SouthernRivers	24.9723	Midstream	0.379273
215002	High flow	215002-High flow	2	flood_10.xlsx	8.5	-0.356261	0.849266	1976-10-17 01:00:00	1450	Shoalhaven River Basin	7202.43	SouthernRivers	20.1321	Midstream	0.386364
212270	In-channel fresh	212270-In-channel fresh	22	flood_29.xlsx	5.183	-0.933847	0.631141	1976-10-17 08:00:00	4560	Hawkesbury River Basin	22009.6	HawkesburyNepean	20.7183	Midstream	0.235591
217002	High flow	217002-High flow	5	flood_5.xlsx	8.528	-1.07887	0.399525	1976-10-17 10:00:00	1207	Moruya River Basin	1485.28	SouthernRivers	81.2642	Downstream	0.387636
215008	High flow	215008-High flow	2	flood_10.xlsx	5.01	-0.292195	0.823581	1976-10-17 11:00:00	280	Shoalhaven River Basin	7202.43	SouthernRivers	3.88758	Upstream	0.227727
206027	High flow	206027-High flow	12	flood_4.xlsx	1.256	15.0456	3.06185	1976-11-13 15:00:00	9	Macleay River Basin	11415.6	NorthernRivers	0.0788396	Upstream	0.0570909
206027	In-channel fresh	206027-In-channel fresh	112	flood_6.xlsx	0.826	5.537	2.13952	1977-02-22 02:00:00	9	Macleay River Basin	11415.6	NorthernRivers	0.0788396	Upstream	0.0375455
206008	In-channel fresh	206008-In-channel fresh	18	flood_3.xlsx	2.97	4.54198	2.16171	1977-02-22 07:00:00	362	Macleay River Basin	11415.6	NorthernRivers	3.1711	Upstream	0.135
204046	High flow	204046-High flow	10	flood_18.xlsx	2.62	0.169211	0.933815	1977-02-22 11:00:00	1720	Clarence River Basin	22333.9	NorthernRivers	7.7013	Upstream	0.119091
208007	In-channel fresh	208007-In-channel fresh	118	flood_48.xlsx	2.242	-0.287597	0.806212	1977-02-22 11:00:00	218	Manning River Basin	8171.1	HunterCentralRivers	2.66794	Upstream	0.101909
205006	In-channel fresh	205006-In-channel fresh	10	flood_18.xlsx	5.021	-0.239379	0.786232	1977-02-22 18:00:00	431	Bellinger River Basin	3461.45	NorthernRivers	12.4514	Midstream	0.228227
206011	In-channel fresh	206011-In-channel fresh	38	flood_31.xlsx	4.08	-1.39865	-0.106581	1977-02-23 05:00:00	9980	Macleay River Basin	11415.6	NorthernRivers	87.4243	Downstream	0.185455
206024	Overbank flood	206024-Overbank flood	25	flood_22.xlsx	5.175	-0.466033	0.599039	1977-02-23 10:00:00	7930	Macleay River Basin	11415.6	NorthernRivers	69.4664	Downstream	0.235227
204007	High flow	204007-High flow	6	flood_14.xlsx	5.924	-0.787012	0.522715	1977-02-23 12:00:00	16690	Clarence River Basin	22333.9	NorthernRivers	74.7295	Downstream	0.269273
216002	In-channel fresh	216002-In-channel fresh	7	flood_15.xlsx	11.062			1977-02-23 15:00:00	857	Clyde River Basin	3431.8	SouthernRivers	24.9723	Midstream	0.502818
210006	In-channel fresh	210006-In-channel fresh	769	flood_95.xlsx	2.49	0.498338	1.02456	1977-02-24 08:00:00	3340	Hunter River Basin	21412.2	HunterCentralRivers	15.5986	Midstream	0.113182
208006	In-channel fresh	208006-In-channel fresh	32	flood_30.xlsx	3.164	1.1348	1.03952	1977-02-25 13:00:00	630	Manning River Basin	8171.1	HunterCentralRivers	7.7101	Upstream	0.143818
215008	In-channel fresh	215008-In-channel fresh	41	flood_7.xlsx	2.819	0.694728	0.648338	1977-02-25 13:00:00	280	Shoalhaven River Basin	7202.43	SouthernRivers	3.88758	Upstream	0.128136
217002	In-channel fresh	217002-In-channel fresh	19	flood_26.xlsx	5.584	-0.687857	0.553119	1977-02-25 13:00:00	1207	Moruya River Basin	1485.28	SouthernRivers	81.2642	Downstream	0.253818
208008	High flow	208008-High flow	21	flood_28.xlsx	1.875	1.49405	1.10095	1977-02-25 14:00:00	207	Manning River Basin	8171.1	HunterCentralRivers	2.53332	Upstream	0.0852273
215002	In-channel fresh	215002-In-channel fresh	20	flood_27.xlsx	6.35	0.710459	0.607674	1977-02-25 15:00:00	1450	Shoalhaven River Basin	7202.43	SouthernRivers	20.1321	Midstream	0.288636
207013	In-channel fresh	207013-In-channel fresh	59	flood_4.xlsx	4.291	1.64959	1.35645	1977-02-25 19:00:00	515	Hastings River Basin	4518.46	NorthernRivers	11.3977	Midstream	0.195045
208003	In-channel fresh	208003-In-channel fresh	27	flood_33.xlsx	6.453	0.225257	0.367062	1977-02-25 21:00:00	1610	Manning River Basin	8171.1	HunterCentralRivers	19.7036	Midstream	0.293318
208007	In-channel fresh	208007-In-channel fresh	122	flood_51.xlsx	2.392	-0.922954	0.609281	1977-02-28 22:00:00	218	Manning River Basin	8171.1	HunterCentralRivers	2.66794	Upstream	0.108727
208008	High flow	208008-High flow	22	flood_29.xlsx	2.044	-0.245227	0.944368	1977-03-01 19:00:00	207	Manning River Basin	8171.1	HunterCentralRivers	2.53332	Upstream	0.0929091
208015	In-channel fresh	208015-In-channel fresh	5	flood_13.xlsx	4.915	-0.929294	0.588798	1977-03-02 08:00:00	96	Manning River Basin	8171.1	HunterCentralRivers	1.17487	Upstream	0.223409
201005	High flow	201005-High flow	58	flood_54.xlsx	4.137	3.36075	1.71486	1977-03-03 04:00:00	111	Tweed River Basin	1085.5	NorthernRivers	10.2257	Midstream	0.188045
204906	In-channel fresh	204906-In-channel fresh	5	flood_13.xlsx	7.874	-0.447953	0.852186	1977-03-03 05:00:00	446	Clarence River Basin	22333.9	NorthernRivers	1.99697	Upstream	0.357909
208005	In-channel fresh	208005-In-channel fresh	11	flood_19.xlsx	2.044	0.710629	1.27572	1977-03-03 07:00:00	1870	Manning River Basin	8171.1	HunterCentralRivers	22.8855	Midstream	0.0929091
208006	High flow	208006-High flow	9	flood_17.xlsx	4.287	0.276776	1.10718	1977-03-03 08:00:00	630	Manning River Basin	8171.1	HunterCentralRivers	7.7101	Upstream	0.194864
203014	High flow	203014-High flow	60	flood_45.xlsx	9.503	1.03537	1.53965	1977-03-03 10:00:00	223	Richmond River Basin	7061.79	NorthernRivers	3.15784	Upstream	0.431955
204046	In-channel fresh	204046-In-channel fresh	91	flood_180.xlsx	1.807	-1.16183	0.20107	1977-03-03 15:00:00	1720	Clarence River Basin	22333.9	NorthernRivers	7.7013	Upstream	0.0821364
208019	In-channel fresh	208019-In-channel fresh	29	flood_6.xlsx	8.481	0.0418235	1.13001	1977-03-03 16:00:00	492	Manning River Basin	8171.1	HunterCentralRivers	6.02122	Upstream	0.3855
210021	In-channel fresh	210021-In-channel fresh	11	flood_2.xlsx	4.035	2.71579	1.49142	1977-03-03 16:00:00	277	Hunter River Basin	21412.2	HunterCentralRivers	1.29366	Upstream	0.183409
210011	High flow	210011-High flow	4	flood_12.xlsx	4.895	2.7061	1.60726	1977-03-03 17:00:00	195.56	Hunter River Basin	21412.2	HunterCentralRivers	0.913311	Upstream	0.2225
210066	In-channel fresh	210066-In-channel fresh	17	flood_4.xlsx	6.797	4.44665	2.15621	1977-03-03 17:00:00	684	Hunter River Basin	21412.2	HunterCentralRivers	3.19444	Upstream	0.308955
208003	In-channel fresh	208003-In-channel fresh	28	flood_34.xlsx	8.608	0.0931558	0.972286	1977-03-03 20:00:00	1610	Manning River Basin	8171.1	HunterCentralRivers	19.7036	Midstream	0.391273
205006	High flow	205006-High flow	7	flood_15.xlsx	7.131	3.92724	2.18298	1977-03-03 23:00:00	431	Bellinger River Basin	3461.45	NorthernRivers	12.4514	Midstream	0.324136
204025	In-channel fresh	204025-In-channel fresh	27	flood_22.xlsx	3.657	1.51642	1.38538	1977-03-04	135	Clarence River Basin	22333.9	NorthernRivers	0.604463	Upstream	0.166227
212013	High flow	212013-High flow	1	flood_1.xlsx	2.55	12.0288	3.27542	1977-03-04	26	Hawkesbury River Basin	22009.6	HawkesburyNepean	0.118131	Upstream	0.115909
207006	In-channel fresh	207006-In-channel fresh	41	flood_5.xlsx	4.851	4.12971	1.58034	1977-03-04 01:00:00	363	Hastings River Basin	4518.46	NorthernRivers	8.03372	Upstream	0.2205
210079	Overbank flood	210079-Overbank flood	16	flood_8.xlsx	12.987	-0.961311	0.220208	1977-03-04 01:00:00	956	Hunter River Basin	21412.2	HunterCentralRivers	4.46475	Upstream	0.590318
207013	High flow	207013-High flow	0	flood_0.xlsx	5.787	4.24716	1.95799	1977-03-04 05:00:00	515	Hastings River Basin	4518.46	NorthernRivers	11.3977	Midstream	0.263045
209002	Overbank flood	209002-Overbank flood	22	flood_5.xlsx	6.071	3.19479	1.73513	1977-03-04 05:00:00	156	Karuah River Basin	4482.89	HunterCentralRivers	3.4799	Upstream	0.275955
210088	High flow	210088-High flow	5	flood_4.xlsx	6.849	-0.229765	0.843876	1977-03-04 05:00:00	799	Hunter River Basin	21412.2	HunterCentralRivers	3.73152	Upstream	0.311318
207004	In-channel fresh	207004-In-channel fresh	32	flood_5.xlsx	6.43	4.13624	1.82478	1977-03-04 06:00:00	1610	Hastings River Basin	4518.46	NorthernRivers	35.6316	Midstream	0.292273
208004	In-channel fresh	208004-In-channel fresh	21	flood_28.xlsx	11.386	0.398432	1.185	1977-03-04 08:00:00	6560	Manning River Basin	8171.1	HunterCentralRivers	80.2829	Downstream	0.517545
210010	Overbank flood	210010-Overbank flood	22	flood_29.xlsx	8.399	0.759345	1.1526	1977-03-04 08:00:00	997.5	Hunter River Basin	21412.2	HunterCentralRivers	4.65856	Upstream	0.381773
210055	In-channel fresh	210055-In-channel fresh	23	flood_3.xlsx	4.819	-1.03974	0.491046	1977-03-04 08:00:00	4530	Hunter River Basin	21412.2	HunterCentralRivers	21.1562	Midstream	0.219045
210056	High flow	210056-High flow	45	flood_5.xlsx	5.267	-1.12898	0.501345	1977-03-04 08:00:00	3090	Hunter River Basin	21412.2	HunterCentralRivers	14.431	Midstream	0.239409
212250	In-channel fresh	212250-In-channel fresh	6	flood_14.xlsx	3.337	3.00581	1.78802	1977-03-04 08:00:00	1450	Hawkesbury River Basin	22009.6	HawkesburyNepean	6.58805	Upstream	0.151682
210031	Overbank flood	210031-Overbank flood	17	flood_3.xlsx	14.41	1.36519	1.30727	1977-03-04 10:00:00	6810	Hunter River Basin	21412.2	HunterCentralRivers	31.8043	Midstream	0.655
210083	Overbank flood	210083-Overbank flood	21	flood_4.xlsx	14.41	1.36519	1.30727	1977-03-04 10:00:00	13400	Hunter River Basin	21412.2	HunterCentralRivers	62.5812	Downstream	0.655
206024	Overbank flood	206024-Overbank flood	26	flood_23.xlsx	7.294	-1.03879	0.527567	1977-03-04 15:00:00	7930	Macleay River Basin	11415.6	NorthernRivers	69.4664	Downstream	0.331545
210006	High flow	210006-High flow	0	flood_0.xlsx	10.005	6.06212	2.33251	1977-03-04 17:00:00	3340	Hunter River Basin	21412.2	HunterCentralRivers	15.5986	Midstream	0.454773
210006	Overbank flood	210006-Overbank flood	28	flood_34.xlsx	10.005	6.06212	2.33251	1977-03-04 17:00:00	3340	Hunter River Basin	21412.2	HunterCentralRivers	15.5986	Midstream	0.454773
210004	Overbank flood	210004-Overbank flood	5	flood_5.xlsx	7.437	1.15001	1.39532	1977-03-04 18:00:00	1672	Hunter River Basin	21412.2	HunterCentralRivers	7.80863	Upstream	0.338045
210022	High flow	210022-High flow	5	flood_5.xlsx	5.881	4.90701	2.03471	1977-03-04 18:00:00	205	Hunter River Basin	21412.2	HunterCentralRivers	0.957398	Upstream	0.267318
216002	In-channel fresh	216002-In-channel fresh	10	flood_18.xlsx	9.76			1977-03-04 18:00:00	857	Clyde River Basin	3431.8	SouthernRivers	24.9723	Midstream	0.443636
210093	High flow	210093-High flow	0	flood_0.xlsx	3.931	-1.0116	0.7576	1977-03-04 22:00:00	177	Hunter River Basin	21412.2	HunterCentralRivers	0.826632	Upstream	0.178682
210001	Overbank flood	210001-Overbank flood	10	flood_8.xlsx	13.269	0.449439	1.15268	1977-03-04 23:00:00	16400	Hunter River Basin	21412.2	HunterCentralRivers	76.5919	Downstream	0.603136
210064	High flow	210064-High flow	3	flood_2.xlsx	11.598	-0.219903	0.716893	1977-03-05 03:00:00	17320	Hunter River Basin	21412.2	HunterCentralRivers	80.8885	Downstream	0.527182
212202	In-channel fresh	212202-In-channel fresh	11	flood_4.xlsx	6.891	1.15461	1.49725	1977-03-05 10:00:00	1760	Hawkesbury River Basin	22009.6	HawkesburyNepean	7.99653	Upstream	0.313227
204041	High flow	204041-High flow	3	flood_11.xlsx	11.659	-1.00046	0.465663	1977-03-05 15:00:00	1790	Clarence River Basin	22333.9	NorthernRivers	8.01473	Upstream	0.529955
204007	High flow	204007-High flow	9	flood_17.xlsx	4.819	-0.88032	-0.548698	1977-03-06 04:00:00	16690	Clarence River Basin	22333.9	NorthernRivers	74.7295	Downstream	0.219045
206008	In-channel fresh	206008-In-channel fresh	19	flood_4.xlsx	3.887	0.0228883	0.641124	1977-03-06 18:00:00	362	Macleay River Basin	11415.6	NorthernRivers	3.1711	Upstream	0.176682
206014	In-channel fresh	206014-In-channel fresh	7	flood_15.xlsx	2.855	0.777718	1.24331	1977-03-06 19:00:00	376	Macleay River Basin	11415.6	NorthernRivers	3.29374	Upstream	0.129773
210028	In-channel fresh	210028-In-channel fresh	159	flood_96.xlsx	2.451			1977-03-06 22:00:00	1848	Hunter River Basin	21412.2	HunterCentralRivers	8.6306	Upstream	0.111409
208011	In-channel fresh	208011-In-channel fresh	2	flood_10.xlsx	6.544	-0.235442	0.798368	1977-03-07 06:00:00	1790	Manning River Basin	8171.1	HunterCentralRivers	21.9065	Midstream	0.297455
206027	High flow	206027-High flow	13	flood_5.xlsx	1.455	6.66958	2.2543	1977-03-07 14:00:00	9	Macleay River Basin	11415.6	NorthernRivers	0.0788396	Upstream	0.0661364
204046	In-channel fresh	204046-In-channel fresh	96	flood_185.xlsx	2.104	0.875938	1.36474	1977-03-08 13:00:00	1720	Clarence River Basin	22333.9	NorthernRivers	7.7013	Upstream	0.0956364
208007	In-channel fresh	208007-In-channel fresh	129	flood_58.xlsx	2.39	-1.04889	0.247084	1977-03-08 22:00:00	218	Manning River Basin	8171.1	HunterCentralRivers	2.66794	Upstream	0.108636
206011	Overbank flood	206011-Overbank flood	10	flood_4.xlsx	7.979	-0.852987	-0.369034	1977-03-09 07:00:00	9980	Macleay River Basin	11415.6	NorthernRivers	87.4243	Downstream	0.362682
204007	High flow	204007-High flow	11	flood_19.xlsx	5.042	-1.14569	-0.18791	1977-03-11 23:00:00	16690	Clarence River Basin	22333.9	NorthernRivers	74.7295	Downstream	0.229182
204002	In-channel fresh	204002-In-channel fresh	5	flood_13.xlsx	5.356	0.766876	1.22246	1977-03-12 04:00:00	4550	Clarence River Basin	22333.9	NorthernRivers	20.3726	Midstream	0.243455
210006	In-channel fresh	210006-In-channel fresh	772	flood_98.xlsx	2.298	-0.801268	-0.0878678	1977-03-22 04:00:00	3340	Hunter River Basin	21412.2	HunterCentralRivers	15.5986	Midstream	0.104455
210006	In-channel fresh	210006-In-channel fresh	773	flood_99.xlsx	2.253	-0.10044	0.841883	1977-03-28 02:00:00	3340	Hunter River Basin	21412.2	HunterCentralRivers	15.5986	Midstream	0.102409
210006	In-channel fresh	210006-In-channel fresh	3	flood_100.xlsx	2.231	-0.900403	-0.0403583	1977-03-29 21:00:00	3340	Hunter River Basin	21412.2	HunterCentralRivers	15.5986	Midstream	0.101409
210056	In-channel fresh	210056-In-channel fresh	146	flood_23.xlsx	2.703	5.79888	-2.17441	1977-03-30 07:00:00	3090	Hunter River Basin	21412.2	HunterCentralRivers	14.431	Midstream	0.122864
210006	In-channel fresh	210006-In-channel fresh	4	flood_101.xlsx	2.227	1.10377	1.49709	1977-04-06 13:00:00	3340	Hunter River Basin	21412.2	HunterCentralRivers	15.5986	Midstream	0.101227
204046	In-channel fresh	204046-In-channel fresh	99	flood_188.xlsx	1.622	-0.683735	0.617163	1977-04-06 21:00:00	1720	Clarence River Basin	22333.9	NorthernRivers	7.7013	Upstream	0.0737273
210006	In-channel fresh	210006-In-channel fresh	6	flood_103.xlsx	2.208	0.00768601	1.1072	1977-04-17 02:00:00	3340	Hunter River Basin	21412.2	HunterCentralRivers	15.5986	Midstream	0.100364
210006	In-channel fresh	210006-In-channel fresh	7	flood_104.xlsx	2.186	-0.908842	-0.36164	1977-05-09 22:00:00	3340	Hunter River Basin	21412.2	HunterCentralRivers	15.5986	Midstream	0.0993636
210093	In-channel fresh	210093-In-channel fresh	23	flood_3.xlsx	2.339	-0.849558	0.603495	1977-05-14 22:00:00	177	Hunter River Basin	21412.2	HunterCentralRivers	0.826632	Upstream	0.106318
206018	In-channel fresh	206018-In-channel fresh	17	flood_8.xlsx	3.183	-1.13121	0.241715	1977-05-15 22:00:00	894	Macleay River Basin	11415.6	NorthernRivers	7.8314	Upstream	0.144682
204014	In-channel fresh	204014-In-channel fresh	5	flood_13.xlsx	1.976	-1.50351	-0.0326409	1977-05-16 06:00:00	881	Clarence River Basin	22333.9	NorthernRivers	3.94468	Upstream	0.0898182
208007	High flow	208007-High flow	5	flood_13.xlsx	3.118	-1.50222	0.0749913	1977-05-16 08:00:00	218	Manning River Basin	8171.1	HunterCentralRivers	2.66794	Upstream	0.141727
208015	In-channel fresh	208015-In-channel fresh	7	flood_15.xlsx	4.186	-1.66573	0.220894	1977-05-16 08:00:00	96	Manning River Basin	8171.1	HunterCentralRivers	1.17487	Upstream	0.190273
210056	In-channel fresh	210056-In-channel fresh	168	flood_25.xlsx	3.662	-1.35739	-0.19152	1977-05-16 08:00:00	3090	Hunter River Basin	21412.2	HunterCentralRivers	14.431	Midstream	0.166455
206024	Overbank flood	206024-Overbank flood	31	flood_28.xlsx	7.364	-1.64096	-0.0212643	1977-05-16 10:00:00	7930	Macleay River Basin	11415.6	NorthernRivers	69.4664	Downstream	0.334727
210011	High flow	210011-High flow	5	flood_13.xlsx	4.45	-0.715305	0.842665	1977-05-16 10:00:00	195.56	Hunter River Basin	21412.2	HunterCentralRivers	0.913311	Upstream	0.202273
210088	High flow	210088-High flow	7	flood_6.xlsx	5.594	-0.304047	0.590846	1977-05-16 10:00:00	799	Hunter River Basin	21412.2	HunterCentralRivers	3.73152	Upstream	0.254273
210079	High flow	210079-High flow	5	flood_13.xlsx	10.904	-1.75389	0.0226934	1977-05-16 13:00:00	956	Hunter River Basin	21412.2	HunterCentralRivers	4.46475	Upstream	0.495636
207013	In-channel fresh	207013-In-channel fresh	81	flood_6.xlsx	4.419	-0.74863	0.698929	1977-05-16 15:00:00	515	Hastings River Basin	4518.46	NorthernRivers	11.3977	Midstream	0.200864
208011	In-channel fresh	208011-In-channel fresh	3	flood_11.xlsx	6.884	-1.29601	0.0104615	1977-05-16 18:00:00	1790	Manning River Basin	8171.1	HunterCentralRivers	21.9065	Midstream	0.312909
208003	In-channel fresh	208003-In-channel fresh	30	flood_36.xlsx	8.813	-1.08376	0.412533	1977-05-16 19:00:00	1610	Manning River Basin	8171.1	HunterCentralRivers	19.7036	Midstream	0.400591
208019	In-channel fresh	208019-In-channel fresh	31	flood_8.xlsx	8.4	-1.13362	0.498995	1977-05-16 19:00:00	492	Manning River Basin	8171.1	HunterCentralRivers	6.02122	Upstream	0.381818
204008	In-channel fresh	204008-In-channel fresh	77	flood_19.xlsx	1.757	-1.35328	0.0634019	1977-05-16 20:00:00	31	Clarence River Basin	22333.9	NorthernRivers	0.138803	Upstream	0.0798636
205006	Overbank flood	205006-Overbank flood	7	flood_15.xlsx	9.591	-1.21557	0.518001	1977-05-16 21:00:00	431	Bellinger River Basin	3461.45	NorthernRivers	12.4514	Midstream	0.435955
210031	High flow	210031-High flow	14	flood_21.xlsx	8.352	-1.25487	0.127831	1977-05-17 05:00:00	6810	Hunter River Basin	21412.2	HunterCentralRivers	31.8043	Midstream	0.379636
210083	High flow	210083-High flow	13	flood_20.xlsx	8.352	-1.25487	0.127831	1977-05-17 05:00:00	13400	Hunter River Basin	21412.2	HunterCentralRivers	62.5812	Downstream	0.379636
210001	In-channel fresh	210001-In-channel fresh	53	flood_57.xlsx	5.8	-1.64507	-0.0568571	1977-05-17 08:00:00	16400	Hunter River Basin	21412.2	HunterCentralRivers	76.5919	Downstream	0.263636
209002	High flow	209002-High flow	3	flood_11.xlsx	4.611	0.012724	0.907733	1977-05-18	156	Karuah River Basin	4482.89	HunterCentralRivers	3.4799	Upstream	0.209591
208006	High flow	208006-High flow	13	flood_20.xlsx	3.929	-0.770206	0.578276	1977-05-18 06:00:00	630	Manning River Basin	8171.1	HunterCentralRivers	7.7101	Upstream	0.178591
210028	In-channel fresh	210028-In-channel fresh	160	flood_97.xlsx	2.979	-1.2057	-0.38321	1977-05-18 06:00:00	1848	Hunter River Basin	21412.2	HunterCentralRivers	8.6306	Upstream	0.135409
208008	High flow	208008-High flow	28	flood_34.xlsx	1.902	-0.885038	0.514616	1977-05-18 07:00:00	207	Manning River Basin	8171.1	HunterCentralRivers	2.53332	Upstream	0.0864545
206027	In-channel fresh	206027-In-channel fresh	24	flood_12.xlsx	0.795	0.256235	0.796866	1977-05-18 11:00:00	9	Macleay River Basin	11415.6	NorthernRivers	0.0788396	Upstream	0.0361364
204025	High flow	204025-High flow	2	flood_2.xlsx	6.27	-0.534706	0.72331	1977-05-18 15:00:00	135	Clarence River Basin	22333.9	NorthernRivers	0.604463	Upstream	0.285
206008	In-channel fresh	206008-In-channel fresh	22	flood_7.xlsx	2.622	-0.873591	0.28065	1977-05-18 15:00:00	362	Macleay River Basin	11415.6	NorthernRivers	3.1711	Upstream	0.119182
209003	High flow	209003-High flow	3	flood_11.xlsx	6.8	-1.02723	0.442808	1977-05-18 19:00:00	974	Karuah River Basin	4482.89	HunterCentralRivers	21.7271	Midstream	0.309091
204906	Overbank flood	204906-Overbank flood	1	flood_1.xlsx	12.873	-1.1133	0.611346	1977-05-18 22:00:00	446	Clarence River Basin	22333.9	NorthernRivers	1.99697	Upstream	0.585136
206011	High flow	206011-High flow	66	flood_9.xlsx	7.049	-1.01242	0.000321306	1977-05-19 04:00:00	9980	Macleay River Basin	11415.6	NorthernRivers	87.4243	Downstream	0.320409
208004	In-channel fresh	208004-In-channel fresh	22	flood_29.xlsx	9.621	-0.768664	0.722383	1977-05-19 05:00:00	6560	Manning River Basin	8171.1	HunterCentralRivers	80.2829	Downstream	0.437318
204046	In-channel fresh	204046-In-channel fresh	104	flood_192.xlsx	2.181	-0.723087	0.451716	1977-05-19 07:00:00	1720	Clarence River Basin	22333.9	NorthernRivers	7.7013	Upstream	0.0991364
203014	High flow	203014-High flow	61	flood_46.xlsx	8.37	1.4137	1.58648	1977-05-19 11:00:00	223	Richmond River Basin	7061.79	NorthernRivers	3.15784	Upstream	0.380455
204007	Overbank flood	204007-Overbank flood	17	flood_24.xlsx	7.548	-0.636779	0.563315	1977-05-19 12:00:00	16690	Clarence River Basin	22333.9	NorthernRivers	74.7295	Downstream	0.343091
204041	Overbank flood	204041-Overbank flood	4	flood_12.xlsx	16.505	-1.026	0.622341	1977-05-20 03:00:00	1790	Clarence River Basin	22333.9	NorthernRivers	8.01473	Upstream	0.750227
210010	High flow	210010-High flow	33	flood_39.xlsx	6.702	0.586627	1.45829	1977-05-22 10:00:00	997.5	Hunter River Basin	21412.2	HunterCentralRivers	4.65856	Upstream	0.304636
210056	In-channel fresh	210056-In-channel fresh	179	flood_26.xlsx	2.83	0.197203	0.794664	1977-05-29 08:00:00	3090	Hunter River Basin	21412.2	HunterCentralRivers	14.431	Midstream	0.128636
204046	In-channel fresh	204046-In-channel fresh	105	flood_193.xlsx	1.545	0.341772	0.792785	1977-05-29 12:00:00	1720	Clarence River Basin	22333.9	NorthernRivers	7.7013	Upstream	0.0702273
210083	In-channel fresh	210083-In-channel fresh	44	flood_29.xlsx	6.564	1.32475	1.45954	1977-05-29 15:00:00	13400	Hunter River Basin	21412.2	HunterCentralRivers	62.5812	Downstream	0.298364
209002	High flow	209002-High flow	5	flood_13.xlsx	4.571	6.37419	2.41514	1977-06-10 20:00:00	156	Karuah River Basin	4482.89	HunterCentralRivers	3.4799	Upstream	0.207773
209003	In-channel fresh	209003-In-channel fresh	23	flood_21.xlsx	5.047	1.92901	1.6801	1977-06-10 22:00:00	974	Karuah River Basin	4482.89	HunterCentralRivers	21.7271	Midstream	0.229409
206024	In-channel fresh	206024-In-channel fresh	310	flood_74.xlsx	2.836	3.53739	1.92783	1977-06-11 14:00:00	7930	Macleay River Basin	11415.6	NorthernRivers	69.4664	Downstream	0.128909
206024	In-channel fresh	206024-In-channel fresh	311	flood_75.xlsx	2.362	1.77824	1.65236	1977-06-26 01:00:00	7930	Macleay River Basin	11415.6	NorthernRivers	69.4664	Downstream	0.107364
210056	In-channel fresh	210056-In-channel fresh	190	flood_27.xlsx	3.036	1.44601	0.992343	1977-07-01 07:00:00	3090	Hunter River Basin	21412.2	HunterCentralRivers	14.431	Midstream	0.138
210056	In-channel fresh	210056-In-channel fresh	212	flood_29.xlsx	2.842	-0.618461	-0.963182	1977-07-08 19:00:00	3090	Hunter River Basin	21412.2	HunterCentralRivers	14.431	Midstream	0.129182
210006	In-channel fresh	210006-In-channel fresh	9	flood_106.xlsx	2.176			1977-09-10 06:00:00	3340	Hunter River Basin	21412.2	HunterCentralRivers	15.5986	Midstream	0.0989091
210006	In-channel fresh	210006-In-channel fresh	10	flood_107.xlsx	2.154	0.601821	-0.282447	1977-09-17 17:00:00	3340	Hunter River Basin	21412.2	HunterCentralRivers	15.5986	Midstream	0.0979091
210006	In-channel fresh	210006-In-channel fresh	11	flood_108.xlsx	2.16	-0.371164	0.93687	1977-09-28 14:00:00	3340	Hunter River Basin	21412.2	HunterCentralRivers	15.5986	Midstream	0.0981818
210006	In-channel fresh	210006-In-channel fresh	14	flood_110.xlsx	2.136	0.123307	-0.0215742	1977-10-06 14:00:00	3340	Hunter River Basin	21412.2	HunterCentralRivers	15.5986	Midstream	0.0970909
210006	In-channel fresh	210006-In-channel fresh	15	flood_111.xlsx	2.121	-0.948246	-0.605061	1977-10-08 13:00:00	3340	Hunter River Basin	21412.2	HunterCentralRivers	15.5986	Midstream	0.0964091
210006	In-channel fresh	210006-In-channel fresh	16	flood_112.xlsx	2.12	0.325164	0.870466	1977-10-16 07:00:00	3340	Hunter River Basin	21412.2	HunterCentralRivers	15.5986	Midstream	0.0963636
210006	In-channel fresh	210006-In-channel fresh	17	flood_113.xlsx	2.076	-0.426352	0.993067	1977-10-31 15:00:00	3340	Hunter River Basin	21412.2	HunterCentralRivers	15.5986	Midstream	0.0943636
210006	In-channel fresh	210006-In-channel fresh	18	flood_114.xlsx	2.078	-1.6349	0.145317	1977-11-05 17:00:00	3340	Hunter River Basin	21412.2	HunterCentralRivers	15.5986	Midstream	0.0944545
210006	In-channel fresh	210006-In-channel fresh	26	flood_121.xlsx	2.052	0.211231	0.868858	1977-11-14 14:00:00	3340	Hunter River Basin	21412.2	HunterCentralRivers	15.5986	Midstream	0.0932727
210006	In-channel fresh	210006-In-channel fresh	27	flood_122.xlsx	2.095	4.99729	2.3131	1977-11-17 08:00:00	3340	Hunter River Basin	21412.2	HunterCentralRivers	15.5986	Midstream	0.0952273
210006	In-channel fresh	210006-In-channel fresh	31	flood_126.xlsx	1.977	-1.42021	0.201628	1977-12-21 21:00:00	3340	Hunter River Basin	21412.2	HunterCentralRivers	15.5986	Midstream	0.0898636
210006	In-channel fresh	210006-In-channel fresh	34	flood_129.xlsx	1.989	-1.07585	0.0638039	1977-12-29 12:00:00	3340	Hunter River Basin	21412.2	HunterCentralRivers	15.5986	Midstream	0.0904091
210006	In-channel fresh	210006-In-channel fresh	36	flood_130.xlsx	2.019	-0.472061	0.711718	1977-12-30 23:00:00	3340	Hunter River Basin	21412.2	HunterCentralRivers	15.5986	Midstream	0.0917727
210006	In-channel fresh	210006-In-channel fresh	37	flood_131.xlsx	2.133	1.36538	1.4606	1978-01-01 11:00:00	3340	Hunter River Basin	21412.2	HunterCentralRivers	15.5986	Midstream	0.0969545
210006	In-channel fresh	210006-In-channel fresh	39	flood_133.xlsx	2.043	-0.94079	0.168232	1978-01-13 07:00:00	3340	Hunter River Basin	21412.2	HunterCentralRivers	15.5986	Midstream	0.0928636
204008	In-channel fresh	204008-In-channel fresh	81	flood_22.xlsx	1.385	4.09015	1.84025	1978-01-13 17:00:00	31	Clarence River Basin	22333.9	NorthernRivers	0.138803	Upstream	0.0629545
210006	In-channel fresh	210006-In-channel fresh	40	flood_134.xlsx	2.072	-1.21526	-0.521938	1978-01-19 07:00:00	3340	Hunter River Basin	21412.2	HunterCentralRivers	15.5986	Midstream	0.0941818
210006	In-channel fresh	210006-In-channel fresh	41	flood_135.xlsx	2.161	6.64609	1.38361	1978-01-22 22:00:00	3340	Hunter River Basin	21412.2	HunterCentralRivers	15.5986	Midstream	0.0982273
210006	In-channel fresh	210006-In-channel fresh	42	flood_136.xlsx	2.234	2.39806	1.69554	1978-01-24 17:00:00	3340	Hunter River Basin	21412.2	HunterCentralRivers	15.5986	Midstream	0.101545
204014	In-channel fresh	204014-In-channel fresh	7	flood_15.xlsx	2.305	0.553788	1.02788	1978-01-28 15:00:00	881	Clarence River Basin	22333.9	NorthernRivers	3.94468	Upstream	0.104773
204046	In-channel fresh	204046-In-channel fresh	106	flood_194.xlsx	1.724	-1.07509	0.333966	1978-01-29 13:00:00	1720	Clarence River Basin	22333.9	NorthernRivers	7.7013	Upstream	0.0783636
204007	In-channel fresh	204007-In-channel fresh	235	flood_41.xlsx	4.05	0.741226	1.27292	1978-01-29 16:00:00	16690	Clarence River Basin	22333.9	NorthernRivers	74.7295	Downstream	0.184091
206024	In-channel fresh	206024-In-channel fresh	312	flood_76.xlsx	3.484	-1.57238	-0.0234037	1978-01-29 17:00:00	7930	Macleay River Basin	11415.6	NorthernRivers	69.4664	Downstream	0.158364
210031	In-channel fresh	210031-In-channel fresh	2	flood_10.xlsx	7.244	5.47768	1.77072	1978-02-01 03:00:00	6810	Hunter River Basin	21412.2	HunterCentralRivers	31.8043	Midstream	0.329273
210083	In-channel fresh	210083-In-channel fresh	46	flood_30.xlsx	7.244	5.47768	1.77072	1978-02-01 03:00:00	13400	Hunter River Basin	21412.2	HunterCentralRivers	62.5812	Downstream	0.329273
210006	In-channel fresh	210006-In-channel fresh	50	flood_143.xlsx	2.171	-1.38285	0.0916026	1978-02-02 16:00:00	3340	Hunter River Basin	21412.2	HunterCentralRivers	15.5986	Midstream	0.0986818
210006	In-channel fresh	210006-In-channel fresh	51	flood_144.xlsx	2.166	-0.889053	0.218682	1978-02-04 19:00:00	3340	Hunter River Basin	21412.2	HunterCentralRivers	15.5986	Midstream	0.0984545
210006	In-channel fresh	210006-In-channel fresh	52	flood_145.xlsx	2.091	-0.430304	0.72976	1978-02-11 17:00:00	3340	Hunter River Basin	21412.2	HunterCentralRivers	15.5986	Midstream	0.0950455
210006	In-channel fresh	210006-In-channel fresh	53	flood_146.xlsx	2.035	-0.980438	0.431312	1978-02-17 03:00:00	3340	Hunter River Basin	21412.2	HunterCentralRivers	15.5986	Midstream	0.0925
210006	In-channel fresh	210006-In-channel fresh	54	flood_147.xlsx	2.025	-1.37159	-0.206397	1978-02-20 13:00:00	3340	Hunter River Basin	21412.2	HunterCentralRivers	15.5986	Midstream	0.0920455
210006	In-channel fresh	210006-In-channel fresh	56	flood_149.xlsx	2.066	2.8697	1.57548	1978-02-25 19:00:00	3340	Hunter River Basin	21412.2	HunterCentralRivers	15.5986	Midstream	0.0939091
210006	In-channel fresh	210006-In-channel fresh	62	flood_154.xlsx	2.772	8.97864	3.17539	1978-03-16 20:00:00	3340	Hunter River Basin	21412.2	HunterCentralRivers	15.5986	Midstream	0.126
203012	In-channel fresh	203012-In-channel fresh	0	flood_0.xlsx	3.306	3.65831	2.00563	1978-03-18 01:00:00	39	Richmond River Basin	7061.79	NorthernRivers	0.552268	Upstream	0.150273
203005	Overbank flood	203005-Overbank flood	1	flood_1.xlsx	14.702	-1.31821	0.385493	1978-03-18 03:00:00	702	Richmond River Basin	7061.79	NorthernRivers	9.94083	Upstream	0.668273
201005	Overbank flood	201005-Overbank flood	18	flood_25.xlsx	6.34	-0.00303317	0.945003	1978-03-18 11:00:00	111	Tweed River Basin	1085.5	NorthernRivers	10.2257	Midstream	0.288182
202001	High flow	202001-High flow	12	flood_2.xlsx	3.449	0.319531	0.992998	1978-03-18 11:00:00	34	Brunswick River Basin	513.306	NorthernRivers	6.62373	Upstream	0.156773
203002	In-channel fresh	203002-In-channel fresh	0	flood_0.xlsx	4.883	4.05705	1.92247	1978-03-18 11:00:00	62	Richmond River Basin	7061.79	NorthernRivers	0.877965	Upstream	0.221955
201001	In-channel fresh	201001-In-channel fresh	7	flood_15.xlsx	5.968	4.20295	1.85949	1978-03-18 15:00:00	213	Tweed River Basin	1085.5	NorthernRivers	19.6223	Midstream	0.271273
203014	High flow	203014-High flow	62	flood_47.xlsx	9.608	-0.795439	0.812269	1978-03-18 19:00:00	223	Richmond River Basin	7061.79	NorthernRivers	3.15784	Upstream	0.436727
203010	High flow	203010-High flow	27	flood_7.xlsx	8.592	2.30526	1.85153	1978-03-18 21:00:00	179	Richmond River Basin	7061.79	NorthernRivers	2.53477	Upstream	0.390545
201900	High flow	201900-High flow	2	flood_10.xlsx	9.816	2.81062	1.69685	1978-03-19	275	Tweed River Basin	1085.5	NorthernRivers	25.3339	Midstream	0.446182
208015	High flow	208015-High flow	18	flood_3.xlsx	6.908	-1.35418	0.369084	1978-03-19 08:00:00	96	Manning River Basin	8171.1	HunterCentralRivers	1.17487	Upstream	0.314
210056	Overbank flood	210056-Overbank flood	7	flood_2.xlsx	6.459	0.421228	1.2821	1978-03-19 08:00:00	3090	Hunter River Basin	21412.2	HunterCentralRivers	14.431	Midstream	0.293591
204008	In-channel fresh	204008-In-channel fresh	82	flood_23.xlsx	1.815	3.08164	1.66069	1978-03-19 09:00:00	31	Clarence River Basin	22333.9	NorthernRivers	0.138803	Upstream	0.0825
205006	High flow	205006-High flow	8	flood_16.xlsx	6.964	0.153185	1.1081	1978-03-19 12:00:00	431	Bellinger River Basin	3461.45	NorthernRivers	12.4514	Midstream	0.316545
207013	Overbank flood	207013-Overbank flood	0	flood_0.xlsx	7.683	2.22323	1.76937	1978-03-19 14:00:00	515	Hastings River Basin	4518.46	NorthernRivers	11.3977	Midstream	0.349227
208007	Overbank flood	208007-Overbank flood	7	flood_15.xlsx	4.579	1.89391	1.63738	1978-03-19 15:00:00	218	Manning River Basin	8171.1	HunterCentralRivers	2.66794	Upstream	0.208136
208005	In-channel fresh	208005-In-channel fresh	14	flood_21.xlsx	3.081	1.15262	1.49894	1978-03-19 16:00:00	1870	Manning River Basin	8171.1	HunterCentralRivers	22.8855	Midstream	0.140045
208008	Overbank flood	208008-Overbank flood	10	flood_18.xlsx	3.081	1.15262	1.49894	1978-03-19 16:00:00	207	Manning River Basin	8171.1	HunterCentralRivers	2.53332	Upstream	0.140045
208011	In-channel fresh	208011-In-channel fresh	5	flood_13.xlsx	7.542	-0.319334	0.957682	1978-03-19 19:00:00	1790	Manning River Basin	8171.1	HunterCentralRivers	21.9065	Midstream	0.342818
209002	Overbank flood	209002-Overbank flood	23	flood_6.xlsx	6.173	1.59433	1.49924	1978-03-19 19:00:00	156	Karuah River Basin	4482.89	HunterCentralRivers	3.4799	Upstream	0.280591
206011	High flow	206011-High flow	2	flood_10.xlsx	6.165	-1.16025	0.38273	1978-03-19 20:00:00	9980	Macleay River Basin	11415.6	NorthernRivers	87.4243	Downstream	0.280227
207004	High flow	207004-High flow	0	flood_0.xlsx	10.399	2.07321	1.7108	1978-03-19 20:00:00	1610	Hastings River Basin	4518.46	NorthernRivers	35.6316	Midstream	0.472682
210011	Overbank flood	210011-Overbank flood	10	flood_7.xlsx	7.218	1.33349	1.4028	1978-03-19 20:00:00	195.56	Hunter River Basin	21412.2	HunterCentralRivers	0.913311	Upstream	0.328091
210022	High flow	210022-High flow	7	flood_7.xlsx	6.605	1.26099	1.3366	1978-03-19 20:00:00	205	Hunter River Basin	21412.2	HunterCentralRivers	0.957398	Upstream	0.300227
206024	Overbank flood	206024-Overbank flood	36	flood_32.xlsx	6.007	-0.396786	0.79419	1978-03-19 23:00:00	7930	Macleay River Basin	11415.6	NorthernRivers	69.4664	Downstream	0.273045
212013	Overbank flood	212013-Overbank flood	1	flood_1.xlsx	2.961	4.73535	2.24074	1978-03-19 23:00:00	26	Hawkesbury River Basin	22009.6	HawkesburyNepean	0.118131	Upstream	0.134591
208004	High flow	208004-High flow	2	flood_2.xlsx	17.959	0.834716	1.31117	1978-03-20	6560	Manning River Basin	8171.1	HunterCentralRivers	80.2829	Downstream	0.816318
208003	Overbank flood	208003-Overbank flood	0	flood_0.xlsx	13.273	1.10108	1.43087	1978-03-20 01:00:00	1610	Manning River Basin	8171.1	HunterCentralRivers	19.7036	Midstream	0.603318
203004	Overbank flood	203004-Overbank flood	27	flood_8.xlsx	11.73	-0.968304	0.671421	1978-03-20 02:00:00	1790	Richmond River Basin	7061.79	NorthernRivers	25.3477	Midstream	0.533182
209003	Overbank flood	209003-Overbank flood	1	flood_1.xlsx	7.968	-0.396606	0.935401	1978-03-20 04:00:00	974	Karuah River Basin	4482.89	HunterCentralRivers	21.7271	Midstream	0.362182
210010	Overbank flood	210010-Overbank flood	24	flood_30.xlsx	10.839	-0.449837	0.901576	1978-03-20 04:00:00	997.5	Hunter River Basin	21412.2	HunterCentralRivers	4.65856	Upstream	0.492682
210079	Overbank flood	210079-Overbank flood	2	flood_10.xlsx	14.367	-0.808535	0.647379	1978-03-20 04:00:00	956	Hunter River Basin	21412.2	HunterCentralRivers	4.46475	Upstream	0.653045
212021	In-channel fresh	212021-In-channel fresh	0	flood_0.xlsx	3.639	1.48238	1.42937	1978-03-20 05:00:00	299	Hawkesbury River Basin	22009.6	HawkesburyNepean	1.3585	Upstream	0.165409
208006	Overbank flood	208006-Overbank flood	2	flood_2.xlsx	6.807	1.17376	1.44706	1978-03-20 06:00:00	630	Manning River Basin	8171.1	HunterCentralRivers	7.7101	Upstream	0.309409
208019	High flow	208019-High flow	2	flood_2.xlsx	12.434	0.395409	1.22995	1978-03-20 08:00:00	492	Manning River Basin	8171.1	HunterCentralRivers	6.02122	Upstream	0.565182
210055	In-channel fresh	210055-In-channel fresh	25	flood_4.xlsx	5.255	0.62482	1.24878	1978-03-20 08:00:00	4530	Hunter River Basin	21412.2	HunterCentralRivers	21.1562	Midstream	0.238864
212250	Overbank flood	212250-Overbank flood	10	flood_5.xlsx	7.318	2.57875	1.41964	1978-03-20 09:00:00	1450	Hawkesbury River Basin	22009.6	HawkesburyNepean	6.58805	Upstream	0.332636
210031	High flow	210031-High flow	15	flood_22.xlsx	9.04	-0.0204918	0.966402	1978-03-20 15:00:00	6810	Hunter River Basin	21412.2	HunterCentralRivers	31.8043	Midstream	0.410909
216002	In-channel fresh	216002-In-channel fresh	11	flood_19.xlsx	10.83	0.339329	1.07547	1978-03-20 15:00:00	857	Clyde River Basin	3431.8	SouthernRivers	24.9723	Midstream	0.492273
210004	High flow	210004-High flow	2	flood_10.xlsx	6.242	-0.0849577	0.807252	1978-03-20 17:00:00	1672	Hunter River Basin	21412.2	HunterCentralRivers	7.80863	Upstream	0.283727
219003	Overbank flood	219003-Overbank flood	2	flood_10.xlsx	4.397	1.30632	1.19863	1978-03-20 17:00:00	316	Bega River Basin	2839.58	SouthernRivers	11.1284	Midstream	0.199864
210001	High flow	210001-High flow	7	flood_15.xlsx	9.928	0.23537	0.954693	1978-03-20 20:00:00	16400	Hunter River Basin	21412.2	HunterCentralRivers	76.5919	Downstream	0.451273
210028	Overbank flood	210028-Overbank flood	3	flood_3.xlsx	5.174	1.14629	1.33312	1978-03-20 20:00:00	1848	Hunter River Basin	21412.2	HunterCentralRivers	8.6306	Upstream	0.235182
215008	High flow	215008-High flow	4	flood_12.xlsx	5.064	2.71342	1.76722	1978-03-20 21:00:00	280	Shoalhaven River Basin	7202.43	SouthernRivers	3.88758	Upstream	0.230182
218001	In-channel fresh	218001-In-channel fresh	27	flood_33.xlsx	4.339	1.4642	1.28122	1978-03-20 22:00:00	93	Tuross River Basin	2163.82	SouthernRivers	4.29796	Upstream	0.197227
219006	In-channel fresh	219006-In-channel fresh	9	flood_17.xlsx	3.422	3.35178	1.90991	1978-03-20 23:00:00	83	Bega River Basin	2839.58	SouthernRivers	2.92296	Upstream	0.155545
210083	High flow	210083-High flow	15	flood_22.xlsx	9.04	-0.286708	0.803423	1978-03-21 01:00:00	13400	Hunter River Basin	21412.2	HunterCentralRivers	62.5812	Downstream	0.410909
212270	Overbank flood	212270-Overbank flood	2	flood_2.xlsx	7.64	-0.232772	0.878429	1978-03-21 01:00:00	4560	Hawkesbury River Basin	22009.6	HawkesburyNepean	20.7183	Midstream	0.347273
218005	Overbank flood	218005-Overbank flood	5	flood_3.xlsx	7.415	1.08049	1.10978	1978-03-21 01:00:00	920	Tuross River Basin	2163.82	SouthernRivers	42.5175	Midstream	0.337045
219022	In-channel fresh	219022-In-channel fresh	2	flood_10.xlsx	2.441	3.17143	1.88336	1978-03-21 01:00:00	202	Bega River Basin	2839.58	SouthernRivers	7.11372	Upstream	0.110955
219025	Overbank flood	219025-Overbank flood	0	flood_0.xlsx	8.08	0.701747	1.16503	1978-03-21 01:00:00	717	Bega River Basin	2839.58	SouthernRivers	25.2502	Midstream	0.367273
219013	Overbank flood	219013-Overbank flood	10	flood_2.xlsx	6.226	1.09758	1.36089	1978-03-21 02:00:00	460	Bega River Basin	2839.58	SouthernRivers	16.1996	Midstream	0.283
210064	In-channel fresh	210064-In-channel fresh	23	flood_3.xlsx	9.166	-0.833298	0.291672	1978-03-21 03:00:00	17320	Hunter River Basin	21412.2	HunterCentralRivers	80.8885	Downstream	0.416636
212201	High flow	212201-High flow	0	flood_0.xlsx	9.193	0.483003	1.22541	1978-03-21 04:00:00	11000	Hawkesbury River Basin	22009.6	HawkesburyNepean	49.9783	Midstream	0.417864
212202	Overbank flood	212202-Overbank flood	0	flood_0.xlsx	15.741	0.0723353	1.20929	1978-03-21 04:00:00	1760	Hawkesbury River Basin	22009.6	HawkesburyNepean	7.99653	Upstream	0.7155
217002	High flow	217002-High flow	6	flood_6.xlsx	9.159	0.583486	1.19306	1978-03-21 09:00:00	1207	Moruya River Basin	1485.28	SouthernRivers	81.2642	Downstream	0.416318
218008	In-channel fresh	218008-In-channel fresh	0	flood_0.xlsx	11.457	-0.110026	0.857657	1978-03-21 10:00:00	1586	Tuross River Basin	2163.82	SouthernRivers	73.2965	Downstream	0.520773
204046	In-channel fresh	204046-In-channel fresh	111	flood_199.xlsx	1.596	-0.325381	-0.545881	1978-03-22 21:00:00	1720	Clarence River Basin	22333.9	NorthernRivers	7.7013	Upstream	0.0725455
204007	In-channel fresh	204007-In-channel fresh	239	flood_45.xlsx	4.344	-0.487954	0.323169	1978-03-23 18:00:00	16690	Clarence River Basin	22333.9	NorthernRivers	74.7295	Downstream	0.197455
208005	In-channel fresh	208005-In-channel fresh	17	flood_24.xlsx	3.06	0.796839	1.36381	1978-03-24 16:00:00	1870	Manning River Basin	8171.1	HunterCentralRivers	22.8855	Midstream	0.139091
208008	Overbank flood	208008-Overbank flood	14	flood_21.xlsx	3.06	0.796839	1.36381	1978-03-24 16:00:00	207	Manning River Basin	8171.1	HunterCentralRivers	2.53332	Upstream	0.139091
210088	In-channel fresh	210088-In-channel fresh	11	flood_19.xlsx	4.18	0.0495976	1.00674	1978-03-25 04:00:00	799	Hunter River Basin	21412.2	HunterCentralRivers	3.73152	Upstream	0.19
208015	High flow	208015-High flow	19	flood_4.xlsx	7.313	-1.14249	0.539104	1978-03-25 07:00:00	96	Manning River Basin	8171.1	HunterCentralRivers	1.17487	Upstream	0.332409
208004	In-channel fresh	208004-In-channel fresh	24	flood_30.xlsx	14.2	0.200153	1.08546	1978-03-25 10:00:00	6560	Manning River Basin	8171.1	HunterCentralRivers	80.2829	Downstream	0.645455
208003	In-channel fresh	208003-In-channel fresh	33	flood_39.xlsx	8.95	-0.0800806	1.0049	1978-03-25 22:00:00	1610	Manning River Basin	8171.1	HunterCentralRivers	19.7036	Midstream	0.406818
208006	In-channel fresh	208006-In-channel fresh	38	flood_36.xlsx	3.652	-0.131502	1.01978	1978-03-25 22:00:00	630	Manning River Basin	8171.1	HunterCentralRivers	7.7101	Upstream	0.166
210083	In-channel fresh	210083-In-channel fresh	49	flood_33.xlsx	7.399	-1.16723	0.354024	1978-03-26 17:00:00	13400	Hunter River Basin	21412.2	HunterCentralRivers	62.5812	Downstream	0.336318
210006	In-channel fresh	210006-In-channel fresh	69	flood_160.xlsx	2.359	0.97298	1.18011	1978-03-27 06:00:00	3340	Hunter River Basin	21412.2	HunterCentralRivers	15.5986	Midstream	0.107227
210006	In-channel fresh	210006-In-channel fresh	70	flood_161.xlsx	2.333	-0.107107	0.889409	1978-03-31 02:00:00	3340	Hunter River Basin	21412.2	HunterCentralRivers	15.5986	Midstream	0.106045
206027	In-channel fresh	206027-In-channel fresh	35	flood_13.xlsx	0.918	3.86501	1.80808	1978-04-01 02:00:00	9	Macleay River Basin	11415.6	NorthernRivers	0.0788396	Upstream	0.0417273
206008	In-channel fresh	206008-In-channel fresh	23	flood_8.xlsx	2.98	0.324214	1.06996	1978-04-01 12:00:00	362	Macleay River Basin	11415.6	NorthernRivers	3.1711	Upstream	0.135455
206024	Overbank flood	206024-Overbank flood	38	flood_34.xlsx	5.779	2.28307	1.63922	1978-04-02 01:00:00	7930	Macleay River Basin	11415.6	NorthernRivers	69.4664	Downstream	0.262682
206011	High flow	206011-High flow	5	flood_13.xlsx	5.887	0.535887	1.31841	1978-04-02 13:00:00	9980	Macleay River Basin	11415.6	NorthernRivers	87.4243	Downstream	0.267591
204007	In-channel fresh	204007-In-channel fresh	240	flood_46.xlsx	3.161	-0.440529	0.966501	1978-04-03 03:00:00	16690	Clarence River Basin	22333.9	NorthernRivers	74.7295	Downstream	0.143682
210006	In-channel fresh	210006-In-channel fresh	73	flood_164.xlsx	2.116	-0.640673	0.387659	1978-04-11 11:00:00	3340	Hunter River Basin	21412.2	HunterCentralRivers	15.5986	Midstream	0.0961818
210056	In-channel fresh	210056-In-channel fresh	235	flood_31.xlsx	2.721	-0.152101	-1.27279	1978-04-14 07:00:00	3090	Hunter River Basin	21412.2	HunterCentralRivers	14.431	Midstream	0.123682
210006	In-channel fresh	210006-In-channel fresh	75	flood_166.xlsx	2.094	-1.65148	0.211329	1978-05-10 09:00:00	3340	Hunter River Basin	21412.2	HunterCentralRivers	15.5986	Midstream	0.0951818
210006	In-channel fresh	210006-In-channel fresh	77	flood_168.xlsx	2.259	-1.45561	0.591861	1978-05-19 12:00:00	3340	Hunter River Basin	21412.2	HunterCentralRivers	15.5986	Midstream	0.102682
219003	In-channel fresh	219003-In-channel fresh	182	flood_87.xlsx	2.665	0.220829	0.821356	1978-05-20 13:00:00	316	Bega River Basin	2839.58	SouthernRivers	11.1284	Midstream	0.121136
219022	In-channel fresh	219022-In-channel fresh	4	flood_12.xlsx	2.77	2.5043	1.52149	1978-05-20 14:00:00	202	Bega River Basin	2839.58	SouthernRivers	7.11372	Upstream	0.125909
218005	In-channel fresh	218005-In-channel fresh	2	flood_10.xlsx	3.431	0.110221	0.779301	1978-05-21 01:00:00	920	Tuross River Basin	2163.82	SouthernRivers	42.5175	Midstream	0.155955
219013	In-channel fresh	219013-In-channel fresh	17	flood_24.xlsx	3.374	0.555485	0.864769	1978-05-21 01:00:00	460	Bega River Basin	2839.58	SouthernRivers	16.1996	Midstream	0.153364
219025	In-channel fresh	219025-In-channel fresh	0	flood_0.xlsx	4.297	-0.637441	0.319844	1978-05-21 05:00:00	717	Bega River Basin	2839.58	SouthernRivers	25.2502	Midstream	0.195318
215002	In-channel fresh	215002-In-channel fresh	21	flood_28.xlsx	5.161	1.32569	1.20993	1978-05-21 06:00:00	1450	Shoalhaven River Basin	7202.43	SouthernRivers	20.1321	Midstream	0.234591
210093	High flow	210093-High flow	1	flood_1.xlsx	3.268	0.0403251	1.17266	1978-05-30 23:00:00	177	Hunter River Basin	21412.2	HunterCentralRivers	0.826632	Upstream	0.148545
210088	High flow	210088-High flow	8	flood_7.xlsx	6.931	4.29996	2.18937	1978-06-01 03:00:00	799	Hunter River Basin	21412.2	HunterCentralRivers	3.73152	Upstream	0.315045
210079	In-channel fresh	210079-In-channel fresh	56	flood_42.xlsx	8.355	-0.254014	1.02553	1978-06-01 04:00:00	956	Hunter River Basin	21412.2	HunterCentralRivers	4.46475	Upstream	0.379773
210006	High flow	210006-High flow	37	flood_42.xlsx	3.366	1.59102	1.43742	1978-06-01 08:00:00	3340	Hunter River Basin	21412.2	HunterCentralRivers	15.5986	Midstream	0.153
210055	In-channel fresh	210055-In-channel fresh	26	flood_5.xlsx	5.493	1.60501	1.61022	1978-06-01 08:00:00	4530	Hunter River Basin	21412.2	HunterCentralRivers	21.1562	Midstream	0.249682
[truncated: 4,757 more rows]

## Sheet: Upstream-to-Dwstream dataset
Gauge	Flood Type	Gauge-Flood Type	Pair	Number	name	min	max	kurtosis	skewness	start_date	peak_date	end_date	Peak Date (Short)	Travel Time (hr)	Celerity (m/s)	FWAI	Flood Attenuation (m)	Distance(m)	Peak Date (numerical)	Drainage Area (Sq.Km)	Catchment Size Category	Location	Catchment Name	Total Catchment Area (Sq.Km)	Region	A/At (%)	Gauge Location-(Area)	RoR
203005	In-channel fresh	203005-In-channel fresh	1	0	flood_0.xlsx	0.698	8.853	3.1666	1.94272	1972-02-07 22:00:00	1972-02-12 20:00:00	1972-02-17 20:00:00	1972-02-12 20:00:00	18	1.47218	-0.00193382	-2.104	95397	1972.17	702	Small	Upstream	Richmond River Basin	7061.79	NorthernRivers	9.94083	Upstream	0.402409
203004	High flow	203004-High flow	1	0	flood_0.xlsx	1.064	10.957	-0.597922	0.99037	1972-02-08 16:00:00	1972-02-13 14:00:00	1972-02-18 14:00:00	1972-02-13 14:00:00						1972.17	1790	Small	Downstream	Richmond River Basin	7061.79	NorthernRivers	25.3477	Midstream	0.498045
203005	In-channel fresh	203005-In-channel fresh	1	1	flood_1.xlsx	0.811	7.188	3.54236	2.12205	1972-03-03 12:00:00	1972-03-08 10:00:00	1972-03-13 10:00:00	1972-03-08 10:00:00	30	0.883305	-0.000632353	-0.688	95397	1972.25	702	Small	Upstream	Richmond River Basin	7061.79	NorthernRivers	9.94083	Upstream	0.326727
203004	In-channel fresh	203004-In-channel fresh	1	12	flood_2.xlsx	1.243	7.876	0.917881	1.58293	1972-03-04 18:00:00	1972-03-09 16:00:00	1972-03-14 16:00:00	1972-03-09 16:00:00						1972.25	1790	Small	Downstream	Richmond River Basin	7061.79	NorthernRivers	25.3477	Midstream	0.358
203005	In-channel fresh	203005-In-channel fresh	1	23	flood_3.xlsx	0.422	8.071	1.26102	1.53218	1972-10-24 10:00:00	1972-10-29 08:00:00	1972-11-03 08:00:00	1972-10-29 08:00:00	9	2.94435	-0.00272978	-2.97	95397	1972.83	702	Small	Upstream	Richmond River Basin	7061.79	NorthernRivers	9.94083	Upstream	0.366864
203004	High flow	203004-High flow	1	1	flood_1.xlsx	0.939	11.041	-1.09105	0.810836	1972-10-24 19:00:00	1972-10-29 17:00:00	1972-11-03 17:00:00	1972-10-29 17:00:00						1972.83	1790	Small	Downstream	Richmond River Basin	7061.79	NorthernRivers	25.3477	Midstream	0.501864
203005	High flow	203005-High flow	1	0	flood_0.xlsx	0.708	12.022	0.730141	1.25909	1974-01-21 21:00:00	1974-01-26 19:00:00	1974-01-31 19:00:00	1974-01-26 19:00:00	25	1.05997	-0.000768382	-0.836	95397	1974.08	702	Small	Upstream	Richmond River Basin	7061.79	NorthernRivers	9.94083	Upstream	0.546455
203004	Overbank flood	203004-Overbank flood	1	1	flood_1.xlsx	1.12	12.858	-1.10207	0.679856	1974-01-22 22:00:00	1974-01-27 20:00:00	1974-02-01 20:00:00	1974-01-27 20:00:00						1974.08	1790	Small	Downstream	Richmond River Basin	7061.79	NorthernRivers	25.3477	Midstream	0.584455
203005	In-channel fresh	203005-In-channel fresh	1	53	flood_7.xlsx	0.598	8.206	1.87749	1.60558	1974-05-29 01:00:00	1974-06-02 23:00:00	1974-06-07 23:00:00	1974-06-02 23:00:00	26	1.0192	-0.00220221	-2.396	95397	1974.5	702	Small	Upstream	Richmond River Basin	7061.79	NorthernRivers	9.94083	Upstream	0.373
203004	High flow	203004-High flow	1	12	flood_2.xlsx	0.994	10.602	-0.765002	0.938599	1974-05-30 03:00:00	1974-06-04 01:00:00	1974-06-09 01:00:00	1974-06-04 01:00:00						1974.5	1790	Small	Downstream	Richmond River Basin	7061.79	NorthernRivers	25.3477	Midstream	0.481909
203005	High flow	203005-High flow	1	22	flood_4.xlsx	0.674	10.893	2.58485	1.98992	1975-02-26 05:00:00	1975-03-03 03:00:00	1975-03-08 03:00:00	1975-03-03 03:00:00	12	2.20826	-0.00230515	-2.508	95397	1975.25	702	Small	Upstream	Richmond River Basin	7061.79	NorthernRivers	9.94083	Upstream	0.495136
203004	Overbank flood	203004-Overbank flood	1	23	flood_4.xlsx	1.293	13.401	-0.444724	1.08771	1975-02-26 17:00:00	1975-03-03 15:00:00	1975-03-08 15:00:00	1975-03-03 15:00:00						1975.25	1790	Small	Downstream	Richmond River Basin	7061.79	NorthernRivers	25.3477	Midstream	0.609136
203005	High flow	203005-High flow	1	23	flood_5.xlsx	0.322	11.299	1.92334	1.38518	1975-12-19 03:00:00	1975-12-24 01:00:00	1975-12-29 01:00:00	1975-12-24 01:00:00	15	1.76661	-0.000411765	-0.448	95397	1976	702	Small	Upstream	Richmond River Basin	7061.79	NorthernRivers	9.94083	Upstream	0.513591
203004	Overbank flood	203004-Overbank flood	1	24	flood_5.xlsx	0.85	11.747	-1.48546	0.34883	1975-12-19 18:00:00	1975-12-24 16:00:00	1975-12-29 16:00:00	1975-12-24 16:00:00						1976	1790	Small	Downstream	Richmond River Basin	7061.79	NorthernRivers	25.3477	Midstream	0.533955
203005	In-channel fresh	203005-In-channel fresh	1	55	flood_9.xlsx	0.695	8.01	-0.518748	1.00472	1976-01-11 11:00:00	1976-01-16 09:00:00	1976-01-21 09:00:00	1976-01-16 09:00:00	120	0.220826	-7.16912e-05	-0.078	95397	1976.08	702	Small	Upstream	Richmond River Basin	7061.79	NorthernRivers	9.94083	Upstream	0.364091
203004	In-channel fresh	203004-In-channel fresh	1	53	flood_6.xlsx	1.363	8.088	-1.15293	0.659851	1976-01-16 11:00:00	1976-01-21 09:00:00	1976-01-26 09:00:00	1976-01-21 09:00:00						1976.08	1790	Small	Downstream	Richmond River Basin	7061.79	NorthernRivers	25.3477	Midstream	0.367636
203005	Overbank flood	203005-Overbank flood	1	0	flood_0.xlsx	0.77	14.971	5.42552	2.3923	1976-02-06 11:00:00	1976-02-11 09:00:00	1976-02-16 09:00:00	1976-02-11 09:00:00	19	1.39469	0.00078125	0.85	95397	1976.17	702	Small	Upstream	Richmond River Basin	7061.79	NorthernRivers	9.94083	Upstream	0.6805
203004	Overbank flood	203004-Overbank flood	1	26	flood_7.xlsx	1.159	14.121	-0.759044	0.928224	1976-02-07 06:00:00	1976-02-12 04:00:00	1976-02-17 04:00:00	1976-02-12 04:00:00						1976.17	1790	Small	Downstream	Richmond River Basin	7061.79	NorthernRivers	25.3477	Midstream	0.641864
203005	In-channel fresh	203005-In-channel fresh	1	5	flood_13.xlsx	1.752	7.806	1.90423	1.6416	1976-02-22 09:00:00	1976-02-27 07:00:00	1976-03-03 07:00:00	1976-02-27 07:00:00	20	1.32496	-0.00084375	-0.918	95397	1976.17	702	Small	Upstream	Richmond River Basin	7061.79	NorthernRivers	9.94083	Upstream	0.354818
203004	High flow	203004-High flow	1	26	flood_5.xlsx	1.828	8.724	-1.24219	0.160723	1976-02-23 05:00:00	1976-02-28 03:00:00	1976-03-04 03:00:00	1976-02-28 03:00:00						1976.17	1790	Small	Downstream	Richmond River Basin	7061.79	NorthernRivers	25.3477	Midstream	0.396545
203005	In-channel fresh	203005-In-channel fresh	1	6	flood_14.xlsx	0.576	6.945	1.31321	1.36522	1976-06-17 21:00:00	1976-06-22 19:00:00	1976-06-27 19:00:00	1976-06-22 19:00:00	20	1.32496	-3.03309e-05	-0.033	95397	1976.5	702	Small	Upstream	Richmond River Basin	7061.79	NorthernRivers	9.94083	Upstream	0.315682
203004	In-channel fresh	203004-In-channel fresh	1	2	flood_10.xlsx	1.019	6.978	0.574159	1.28347	1976-06-18 17:00:00	1976-06-23 15:00:00	1976-06-28 15:00:00	1976-06-23 15:00:00						1976.5	1790	Small	Downstream	Richmond River Basin	7061.79	NorthernRivers	25.3477	Midstream	0.317182
203005	Overbank flood	203005-Overbank flood	1	1	flood_1.xlsx	0.23	14.702	-1.31821	0.385493	1978-03-13 05:00:00	1978-03-18 03:00:00	1978-03-23 03:00:00	1978-03-18 03:00:00	47	0.563812	0.00273162	2.972	95397	1978.25	702	Small	Upstream	Richmond River Basin	7061.79	NorthernRivers	9.94083	Upstream	0.668273
203004	Overbank flood	203004-Overbank flood	1	27	flood_8.xlsx	0.675	11.73	-0.968304	0.671421	1978-03-15 04:00:00	1978-03-20 02:00:00	1978-03-25 02:00:00	1978-03-20 02:00:00						1978.25	1790	Small	Downstream	Richmond River Basin	7061.79	NorthernRivers	25.3477	Midstream	0.533182
203005	High flow	203005-High flow	1	24	flood_6.xlsx	0.399	12.732	3.82288	2.14057	1980-05-04 16:00:00	1980-05-09 14:00:00	1980-05-14 14:00:00	1980-05-09 14:00:00	12	2.20826	-0.000339154	-0.369	95397	1980.42	702	Small	Upstream	Richmond River Basin	7061.79	NorthernRivers	9.94083	Upstream	0.578727
203004	Overbank flood	203004-Overbank flood	1	28	flood_9.xlsx	0.723	13.101	-0.64886	1.02636	1980-05-05 04:00:00	1980-05-10 02:00:00	1980-05-15 02:00:00	1980-05-10 02:00:00						1980.42	1790	Small	Downstream	Richmond River Basin	7061.79	NorthernRivers	25.3477	Midstream	0.5955
203005	High flow	203005-High flow	1	25	flood_7.xlsx	0.64	9.562	4.72495	2.29517	1981-02-10 03:00:00	1981-02-15 01:00:00	1981-02-20 01:00:00	1981-02-15 01:00:00	26	1.0192	0.000738971	0.804	95397	1981.17	702	Small	Upstream	Richmond River Basin	7061.79	NorthernRivers	9.94083	Upstream	0.434636
203004	High flow	203004-High flow	1	27	flood_6.xlsx	0.9	8.758	1.43965	1.73092	1981-02-11 05:00:00	1981-02-16 03:00:00	1981-02-21 03:00:00	1981-02-16 03:00:00						1981.17	1790	Small	Downstream	Richmond River Basin	7061.79	NorthernRivers	25.3477	Midstream	0.398091
203005	High flow	203005-High flow	1	26	flood_8.xlsx	0.297	9.721	5.99078	2.40048	1983-04-28 13:00:00	1983-05-03 11:00:00	1983-05-08 11:00:00	1983-05-03 11:00:00	22	1.20451	0.0024375	2.652	95397	1983.42	702	Small	Upstream	Richmond River Basin	7061.79	NorthernRivers	9.94083	Upstream	0.441864
203004	In-channel fresh	203004-In-channel fresh	1	8	flood_16.xlsx	0.79	7.069	0.563109	1.43698	1983-04-29 11:00:00	1983-05-04 09:00:00	1983-05-09 09:00:00	1983-05-04 09:00:00						1983.42	1790	Small	Downstream	Richmond River Basin	7061.79	NorthernRivers	25.3477	Midstream	0.321318
203005	High flow	203005-High flow	1	27	flood_9.xlsx	0.671	9.371	3.37854	2.08987	1983-06-17 22:00:00	1983-06-22 20:00:00	1983-06-27 20:00:00	1983-06-22 20:00:00	22	1.20451	-0.00202022	-2.198	95397	1983.5	702	Small	Upstream	Richmond River Basin	7061.79	NorthernRivers	9.94083	Upstream	0.425955
203004	Overbank flood	203004-Overbank flood	1	2	flood_10.xlsx	1.096	11.569	-0.27829	1.18848	1983-06-18 20:00:00	1983-06-23 18:00:00	1983-06-28 18:00:00	1983-06-23 18:00:00						1983.5	1790	Small	Downstream	Richmond River Basin	7061.79	NorthernRivers	25.3477	Midstream	0.525864
203005	High flow	203005-High flow	1	2	flood_10.xlsx	0.295	12.134	2.85451	1.80567	1984-04-04 07:00:00	1984-04-09 05:00:00	1984-04-14 05:00:00	1984-04-09 05:00:00	32	0.828099	0.00094761	1.031	95397	1984.33	702	Small	Upstream	Richmond River Basin	7061.79	NorthernRivers	9.94083	Upstream	0.551545
203004	High flow	203004-High flow	1	28	flood_7.xlsx	0.849	11.103	-1.0226	0.797071	1984-04-05 15:00:00	1984-04-10 13:00:00	1984-04-15 13:00:00	1984-04-10 13:00:00						1984.33	1790	Small	Downstream	Richmond River Basin	7061.79	NorthernRivers	25.3477	Midstream	0.504682
203005	In-channel fresh	203005-In-channel fresh	1	8	flood_16.xlsx	0.441	6.125	7.04656	2.6751	1984-06-13 20:00:00	1984-06-18 18:00:00	1984-06-23 18:00:00	1984-06-18 18:00:00	20	1.32496	-0.000641544	-0.698	95397	1984.5	702	Small	Upstream	Richmond River Basin	7061.79	NorthernRivers	9.94083	Upstream	0.278409
203004	In-channel fresh	203004-In-channel fresh	1	11	flood_19.xlsx	0.975	6.823	2.41853	1.96789	1984-06-14 16:00:00	1984-06-19 14:00:00	1984-06-24 14:00:00	1984-06-19 14:00:00						1984.5	1790	Small	Downstream	Richmond River Basin	7061.79	NorthernRivers	25.3477	Midstream	0.310136
203005	In-channel fresh	203005-In-channel fresh	1	9	flood_17.xlsx	0.495	8.584	7.99701	2.72823	1984-07-22 19:00:00	1984-07-27 17:00:00	1984-08-01 17:00:00	1984-07-27 17:00:00	18	1.47218	0.000862132	0.938	95397	1984.58	702	Small	Upstream	Richmond River Basin	7061.79	NorthernRivers	9.94083	Upstream	0.390182
203004	In-channel fresh	203004-In-channel fresh	1	13	flood_20.xlsx	1.015	7.646	0.990366	1.58707	1984-07-23 13:00:00	1984-07-28 11:00:00	1984-08-02 11:00:00	1984-07-28 11:00:00						1984.58	1790	Small	Downstream	Richmond River Basin	7061.79	NorthernRivers	25.3477	Midstream	0.347545
203005	In-channel fresh	203005-In-channel fresh	1	10	flood_18.xlsx	-0.041	6.955	4.39693	2.11709	1987-02-28 20:00:00	1987-03-05 18:00:00	1987-03-10 18:00:00	1987-03-05 18:00:00	11	2.40901	-0.00382721	-4.164	95397	1987.25	702	Small	Upstream	Richmond River Basin	7061.79	NorthernRivers	9.94083	Upstream	0.316136
203004	High flow	203004-High flow	1	29	flood_8.xlsx	0.588	11.119	0.27304	1.37123	1987-03-01 07:00:00	1987-03-06 05:00:00	1987-03-11 05:00:00	1987-03-06 05:00:00						1987.25	1790	Small	Downstream	Richmond River Basin	7061.79	NorthernRivers	25.3477	Midstream	0.505409
203005	In-channel fresh	203005-In-channel fresh	1	13	flood_20.xlsx	0.24	8.602	3.78343	1.89944	1987-05-06	1987-05-10 22:00:00	1987-05-15 22:00:00	1987-05-10 22:00:00	14	1.8928	-0.00219485	-2.388	95397	1987.42	702	Small	Upstream	Richmond River Basin	7061.79	NorthernRivers	9.94083	Upstream	0.391
203004	High flow	203004-High flow	1	30	flood_9.xlsx	0.826	10.99	-0.294649	1.12802	1987-05-06 14:00:00	1987-05-11 12:00:00	1987-05-16 12:00:00	1987-05-11 12:00:00						1987.42	1790	Small	Downstream	Richmond River Basin	7061.79	NorthernRivers	25.3477	Midstream	0.499545
203005	In-channel fresh	203005-In-channel fresh	1	17	flood_24.xlsx	0.359	6.441	3.89737	2.15537	1988-05-31 20:00:00	1988-06-05 18:00:00	1988-06-10 18:00:00	1988-06-05 18:00:00	15	1.76661	-0.000318934	-0.347	95397	1988.5	702	Small	Upstream	Richmond River Basin	7061.79	NorthernRivers	9.94083	Upstream	0.292773
203004	In-channel fresh	203004-In-channel fresh	1	16	flood_23.xlsx	0.927	6.788	2.19593	1.90671	1988-06-01 11:00:00	1988-06-06 09:00:00	1988-06-11 09:00:00	1988-06-06 09:00:00						1988.5	1790	Small	Downstream	Richmond River Basin	7061.79	NorthernRivers	25.3477	Midstream	0.308545
203005	High flow	203005-High flow	1	5	flood_13.xlsx	0.39	10.62	12.5336	3.4337	1988-07-01 06:00:00	1988-07-06 04:00:00	1988-07-11 04:00:00	1988-07-06 04:00:00	20	1.32496	0.00210478	2.29	95397	1988.58	702	Small	Upstream	Richmond River Basin	7061.79	NorthernRivers	9.94083	Upstream	0.482727
203004	In-channel fresh	203004-In-channel fresh	1	17	flood_24.xlsx	0.952	8.33	1.52299	1.73718	1988-07-02 02:00:00	1988-07-07	1988-07-12	1988-07-07						1988.58	1790	Small	Downstream	Richmond River Basin	7061.79	NorthernRivers	25.3477	Midstream	0.378636
203005	In-channel fresh	203005-In-channel fresh	1	18	flood_25.xlsx	0.242	9.139	9.83004	3.10877	1988-09-10 13:00:00	1988-09-15 11:00:00	1988-09-20 11:00:00	1988-09-15 11:00:00	23	1.15214	0.00182353	1.984	95397	1988.75	702	Small	Upstream	Richmond River Basin	7061.79	NorthernRivers	9.94083	Upstream	0.415409
203004	In-channel fresh	203004-In-channel fresh	1	18	flood_25.xlsx	0.831	7.155	3.7091	2.24759	1988-09-11 12:00:00	1988-09-16 10:00:00	1988-09-21 10:00:00	1988-09-16 10:00:00						1988.75	1790	Small	Downstream	Richmond River Basin	7061.79	NorthernRivers	25.3477	Midstream	0.325227
203005	In-channel fresh	203005-In-channel fresh	1	19	flood_26.xlsx	0.524	8.194	7.89761	2.80424	1989-01-23 15:00:00	1989-01-28 13:00:00	1989-02-02 13:00:00	1989-01-28 13:00:00	19	1.39469	-0.000540441	-0.588	95397	1989.08	702	Small	Upstream	Richmond River Basin	7061.79	NorthernRivers	9.94083	Upstream	0.372455
203004	High flow	203004-High flow	1	3	flood_11.xlsx	1.213	8.782	1.21348	1.62959	1989-01-24 10:00:00	1989-01-29 08:00:00	1989-02-03 08:00:00	1989-01-29 08:00:00						1989.08	1790	Small	Downstream	Richmond River Basin	7061.79	NorthernRivers	25.3477	Midstream	0.399182
203005	Overbank flood	203005-Overbank flood	1	3	flood_3.xlsx	1.007	13.285	2.52401	1.92537	1989-03-27 23:00:00	1989-04-01 21:00:00	1989-04-06 21:00:00	1989-04-01 21:00:00	33	0.803005	-0.000579963	-0.631	95397	1989.33	702	Small	Upstream	Richmond River Basin	7061.79	NorthernRivers	9.94083	Upstream	0.603864
203004	Overbank flood	203004-Overbank flood	1	7	flood_15.xlsx	1.767	13.916	-1.03025	0.790198	1989-03-29 08:00:00	1989-04-03 06:00:00	1989-04-08 06:00:00	1989-04-03 06:00:00						1989.33	1790	Small	Downstream	Richmond River Basin	7061.79	NorthernRivers	25.3477	Midstream	0.632545
203005	Overbank flood	203005-Overbank flood	1	4	flood_4.xlsx	0.906	14.608	5.35027	2.37831	1989-04-21 16:00:00	1989-04-26 14:00:00	1989-05-01 14:00:00	1989-04-26 14:00:00	19	1.39469	0.000983456	1.07	95397	1989.33	702	Small	Upstream	Richmond River Basin	7061.79	NorthernRivers	9.94083	Upstream	0.664
203004	Overbank flood	203004-Overbank flood	1	8	flood_16.xlsx	1.295	13.538	-0.546488	1.01292	1989-04-22 11:00:00	1989-04-27 09:00:00	1989-05-02 09:00:00	1989-04-27 09:00:00						1989.33	1790	Small	Downstream	Richmond River Basin	7061.79	NorthernRivers	25.3477	Midstream	0.615364
203005	Overbank flood	203005-Overbank flood	1	5	flood_5.xlsx	0.263	14.604	5.61973	2.44399	1990-01-29 05:00:00	1990-02-03 03:00:00	1990-02-08 03:00:00	1990-02-03 03:00:00	23	1.15214	0.0018511	2.014	95397	1990.17	702	Small	Upstream	Richmond River Basin	7061.79	NorthernRivers	9.94083	Upstream	0.663818
203004	Overbank flood	203004-Overbank flood	1	9	flood_17.xlsx	0.788	12.59	-0.1549	1.23376	1990-01-30 04:00:00	1990-02-04 02:00:00	1990-02-09 02:00:00	1990-02-04 02:00:00						1990.17	1790	Small	Downstream	Richmond River Basin	7061.79	NorthernRivers	25.3477	Midstream	0.572273
203005	In-channel fresh	203005-In-channel fresh	1	22	flood_29.xlsx	0.941	8.82	5.48442	2.40663	1990-03-31 17:00:00	1990-04-05 15:00:00	1990-04-10 15:00:00	1990-04-05 15:00:00	19	1.39469	-0.000432904	-0.471	95397	1990.33	702	Small	Upstream	Richmond River Basin	7061.79	NorthernRivers	9.94083	Upstream	0.400909
203004	High flow	203004-High flow	1	4	flood_12.xlsx	1.156	9.291	0.802992	1.47803	1990-04-01 12:00:00	1990-04-06 10:00:00	1990-04-11 10:00:00	1990-04-06 10:00:00						1990.33	1790	Small	Downstream	Richmond River Basin	7061.79	NorthernRivers	25.3477	Midstream	0.422318
203005	In-channel fresh	203005-In-channel fresh	1	24	flood_30.xlsx	0.979	7.648	12.0996	3.43675	1990-04-16 06:00:00	1990-04-21 04:00:00	1990-04-26 04:00:00	1990-04-21 04:00:00	20	1.32496	0.00109835	1.195	95397	1990.33	702	Small	Upstream	Richmond River Basin	7061.79	NorthernRivers	9.94083	Upstream	0.347636
203004	In-channel fresh	203004-In-channel fresh	1	24	flood_30.xlsx	1.293	6.453	2.91461	2.06614	1990-04-17 02:00:00	1990-04-22	1990-04-27	1990-04-22						1990.33	1790	Small	Downstream	Richmond River Basin	7061.79	NorthernRivers	25.3477	Midstream	0.293318
203005	In-channel fresh	203005-In-channel fresh	1	26	flood_32.xlsx	0.676	6.809	3.85461	2.21096	1990-05-23 13:00:00	1990-05-28 11:00:00	1990-06-02 11:00:00	1990-05-28 11:00:00	12	2.20826	-0.00257813	-2.805	95397	1990.42	702	Small	Upstream	Richmond River Basin	7061.79	NorthernRivers	9.94083	Upstream	0.3095
203004	High flow	203004-High flow	1	5	flood_13.xlsx	1.129	9.614	0.844705	1.5615	1990-05-24 01:00:00	1990-05-28 23:00:00	1990-06-02 23:00:00	1990-05-28 23:00:00						1990.42	1790	Small	Downstream	Richmond River Basin	7061.79	NorthernRivers	25.3477	Midstream	0.437
203005	Overbank flood	203005-Overbank flood	1	6	flood_6.xlsx	0.054	13.105	10.0617	3.14526	1991-02-03 05:00:00	1991-02-08 03:00:00	1991-02-13 03:00:00	1991-02-08 03:00:00	27	0.98145	0.00488511	5.315	95397	1991.17	702	Small	Upstream	Richmond River Basin	7061.79	NorthernRivers	9.94083	Upstream	0.595682
203004	In-channel fresh	203004-In-channel fresh	1	25	flood_31.xlsx	0.632	7.79	3.53876	2.21122	1991-02-04 08:00:00	1991-02-09 06:00:00	1991-02-14 06:00:00	1991-02-09 06:00:00						1991.17	1790	Small	Downstream	Richmond River Basin	7061.79	NorthernRivers	25.3477	Midstream	0.354091
203005	High flow	203005-High flow	1	7	flood_15.xlsx	1.275	12.342	0.822306	1.0681	1996-05-01 21:00:00	1996-05-06 19:00:00	1996-05-11 19:00:00	1996-05-06 19:00:00	20	1.32496	0.00119393	1.299	95397	1996.42	702	Small	Upstream	Richmond River Basin	7061.79	NorthernRivers	9.94083	Upstream	0.561
203004	High flow	203004-High flow	1	7	flood_15.xlsx	1.514	11.043	-1.5599	-0.282957	1996-05-02 17:00:00	1996-05-07 15:00:00	1996-05-12 15:00:00	1996-05-07 15:00:00						1996.42	1790	Small	Downstream	Richmond River Basin	7061.79	NorthernRivers	25.3477	Midstream	0.501955
203005	In-channel fresh	203005-In-channel fresh	1	28	flood_34.xlsx	0.489	7.595	5.96913	2.45608	1999-02-26 22:00:00	1999-03-03 20:00:00	1999-03-08 20:00:00	1999-03-03 20:00:00	12	2.20826	-0.000956801	-1.041	95397	1999.25	702	Small	Upstream	Richmond River Basin	7061.79	NorthernRivers	9.94083	Upstream	0.345227
203004	High flow	203004-High flow	1	8	flood_16.xlsx	0.976	8.636	0.427017	1.39451	1999-02-27 10:00:00	1999-03-04 08:00:00	1999-03-09 08:00:00	1999-03-04 08:00:00						1999.25	1790	Small	Downstream	Richmond River Basin	7061.79	NorthernRivers	25.3477	Midstream	0.392545
203005	In-channel fresh	203005-In-channel fresh	1	29	flood_35.xlsx	0.607	7.541	7.11201	2.56035	1999-06-26 18:00:00	1999-07-01 16:00:00	1999-07-06 16:00:00	1999-07-01 16:00:00	19	1.39469	0.000248162	0.27	95397	1999.58	702	Small	Upstream	Richmond River Basin	7061.79	NorthernRivers	9.94083	Upstream	0.342773
203004	In-channel fresh	203004-In-channel fresh	1	30	flood_36.xlsx	1.167	7.271	0.275126	1.23261	1999-06-27 13:00:00	1999-07-02 11:00:00	1999-07-07 11:00:00	1999-07-02 11:00:00						1999.58	1790	Small	Downstream	Richmond River Basin	7061.79	NorthernRivers	25.3477	Midstream	0.3305
203005	High flow	203005-High flow	1	10	flood_18.xlsx	0.148	11.644	6.36778	2.51605	2001-03-04 05:00:00	2001-03-09 03:00:00	2001-03-14 03:00:00	2001-03-09 03:00:00	23	1.15214	0.00112408	1.223	95397	2001.25	702	Small	Upstream	Richmond River Basin	7061.79	NorthernRivers	9.94083	Upstream	0.529273
203004	High flow	203004-High flow	1	9	flood_17.xlsx	0.828	10.421	0.445452	1.42148	2001-03-05 04:00:00	2001-03-10 02:00:00	2001-03-15 02:00:00	2001-03-10 02:00:00						2001.25	1790	Small	Downstream	Richmond River Basin	7061.79	NorthernRivers	25.3477	Midstream	0.473682
203005	In-channel fresh	203005-In-channel fresh	1	32	flood_38.xlsx	0.015	6.704	2.98528	1.97025	2004-02-20 03:00:00	2004-02-25 01:00:00	2004-03-01 01:00:00	2004-02-25 01:00:00	22	1.20451	-0.00104228	-1.134	95397	2004.17	702	Small	Upstream	Richmond River Basin	7061.79	NorthernRivers	9.94083	Upstream	0.304727
203004	In-channel fresh	203004-In-channel fresh	1	32	flood_38.xlsx	0.663	7.838	-0.0293952	1.30146	2004-02-21 01:00:00	2004-02-25 23:00:00	2004-03-01 23:00:00	2004-02-25 23:00:00						2004.17	1790	Small	Downstream	Richmond River Basin	7061.79	NorthernRivers	25.3477	Midstream	0.356273
203005	High flow	203005-High flow	1	11	flood_19.xlsx	0.253	11.602	8.35882	2.99968	2004-03-01 09:00:00	2004-03-06 07:00:00	2004-03-11 07:00:00	2004-03-06 07:00:00	24	1.10413	0.00137684	1.498	95397	2004.25	702	Small	Upstream	Richmond River Basin	7061.79	NorthernRivers	9.94083	Upstream	0.527364
203004	High flow	203004-High flow	1	10	flood_18.xlsx	0.892	10.104	0.763006	1.56465	2004-03-02 09:00:00	2004-03-07 07:00:00	2004-03-12 07:00:00	2004-03-07 07:00:00						2004.25	1790	Small	Downstream	Richmond River Basin	7061.79	NorthernRivers	25.3477	Midstream	0.459273
203005	In-channel fresh	203005-In-channel fresh	1	33	flood_39.xlsx	0.284	6.958	1.94538	1.60108	2006-03-01	2006-03-05 22:00:00	2006-03-10 22:00:00	2006-03-05 22:00:00	18	1.47218	-0.000789522	-0.859	95397	2006.25	702	Small	Upstream	Richmond River Basin	7061.79	NorthernRivers	9.94083	Upstream	0.316273
203004	In-channel fresh	203004-In-channel fresh	1	37	flood_42.xlsx	0.936	7.817	-0.984465	0.85627	2006-03-01 18:00:00	2006-03-06 16:00:00	2006-03-11 16:00:00	2006-03-06 16:00:00						2006.25	1790	Small	Downstream	Richmond River Basin	7061.79	NorthernRivers	25.3477	Midstream	0.355318
203005	Overbank flood	203005-Overbank flood	1	7	flood_7.xlsx	0.245	16.621	1.51805	1.5455	2007-12-31 07:00:00	2008-01-05 05:00:00	2008-01-10 05:00:00	2008-01-05 05:00:00	19	1.39469	0.000400735	0.436	95397	2008.08	702	Small	Upstream	Richmond River Basin	7061.79	NorthernRivers	9.94083	Upstream	0.7555
203004	Overbank flood	203004-Overbank flood	1	11	flood_19.xlsx	0.768	16.185	-0.88528	0.612718	2008-01-01 02:00:00	2008-01-06	2008-01-11	2008-01-06						2008.08	1790	Small	Downstream	Richmond River Basin	7061.79	NorthernRivers	25.3477	Midstream	0.735682
203005	Overbank flood	203005-Overbank flood	1	8	flood_8.xlsx	0.826	14.206	6.9161	2.61317	2010-12-22 21:00:00	2010-12-27 19:00:00	2011-01-01 19:00:00	2010-12-27 19:00:00	27	0.98145	0.00237868	2.588	95397	2011	702	Small	Upstream	Richmond River Basin	7061.79	NorthernRivers	9.94083	Upstream	0.645727
203004	Overbank flood	203004-Overbank flood	1	14	flood_21.xlsx	1.243	11.618	-0.854148	0.7029	2010-12-24	2010-12-28 22:00:00	2011-01-02 22:00:00	2010-12-28 22:00:00						2011	1790	Small	Downstream	Richmond River Basin	7061.79	NorthernRivers	25.3477	Midstream	0.528091
203005	High flow	203005-High flow	1	15	flood_22.xlsx	1.603	10.273	0.291019	1.20556	2011-01-06 15:00:00	2011-01-11 13:00:00	2011-01-16 13:00:00	2011-01-11 13:00:00	20	1.32496	-0.00140349	-1.527	95397	2011.08	702	Small	Upstream	Richmond River Basin	7061.79	NorthernRivers	9.94083	Upstream	0.466955
203004	Overbank flood	203004-Overbank flood	1	15	flood_22.xlsx	1.762	11.8	-1.30353	0.192873	2011-01-07 11:00:00	2011-01-12 09:00:00	2011-01-17 09:00:00	2011-01-12 09:00:00						2011.08	1790	Small	Downstream	Richmond River Basin	7061.79	NorthernRivers	25.3477	Midstream	0.536364
203005	High flow	203005-High flow	1	16	flood_23.xlsx	0.179	9.381	1.84627	1.40709	2012-01-20 15:00:00	2012-01-25 13:00:00	2012-01-30 13:00:00	2012-01-25 13:00:00	19	1.39469	-0.00124908	-1.359	95397	2012.08	702	Small	Upstream	Richmond River Basin	7061.79	NorthernRivers	9.94083	Upstream	0.426409
203004	High flow	203004-High flow	1	15	flood_22.xlsx	0.932	10.74	-0.748719	0.625385	2012-01-21 10:00:00	2012-01-26 08:00:00	2012-01-31 08:00:00	2012-01-26 08:00:00						2012.08	1790	Small	Downstream	Richmond River Basin	7061.79	NorthernRivers	25.3477	Midstream	0.488182
203005	High flow	203005-High flow	1	18	flood_25.xlsx	-0.05	11.139	1.99979	1.77288	2013-01-23 15:00:00	2013-01-28 13:00:00	2013-02-02 13:00:00	2013-01-28 13:00:00	25	1.05997	-0.000304228	-0.331	95397	2013.08	702	Small	Upstream	Richmond River Basin	7061.79	NorthernRivers	9.94083	Upstream	0.506318
203004	High flow	203004-High flow	1	16	flood_23.xlsx	0.725	11.47	-0.537298	1.08578	2013-01-24 16:00:00	2013-01-29 14:00:00	2013-02-03 14:00:00	2013-01-29 14:00:00						2013.08	1790	Small	Downstream	Richmond River Basin	7061.79	NorthernRivers	25.3477	Midstream	0.521364
203005	High flow	203005-High flow	1	19	flood_26.xlsx	0.431	9.481	3.42014	1.67666	2013-02-18 10:00:00	2013-02-23 08:00:00	2013-02-28 08:00:00	2013-02-23 08:00:00	16	1.6562	-0.00187316	-2.038	95397	2013.17	702	Small	Upstream	Richmond River Basin	7061.79	NorthernRivers	9.94083	Upstream	0.430955
203004	Overbank flood	203004-Overbank flood	1	16	flood_23.xlsx	1.341	11.519	0.290694	1.25161	2013-02-19 02:00:00	2013-02-24	2013-03-01	2013-02-24						2013.17	1790	Small	Downstream	Richmond River Basin	7061.79	NorthernRivers	25.3477	Midstream	0.523591
203005	In-channel fresh	203005-In-channel fresh	1	39	flood_44.xlsx	0.173	6.988	2.01596	1.7787	2013-06-27 11:00:00	2013-07-02 09:00:00	2013-07-07 09:00:00	2013-07-02 09:00:00	20	1.32496	-0.000525735	-0.572	95397	2013.58	702	Small	Upstream	Richmond River Basin	7061.79	NorthernRivers	9.94083	Upstream	0.317636
203004	In-channel fresh	203004-In-channel fresh	1	47	flood_51.xlsx	0.964	7.56	0.665541	1.51038	2013-06-28 07:00:00	2013-07-03 05:00:00	2013-07-08 05:00:00	2013-07-03 05:00:00						2013.58	1790	Small	Downstream	Richmond River Basin	7061.79	NorthernRivers	25.3477	Midstream	0.343636
203005	In-channel fresh	203005-In-channel fresh	1	40	flood_45.xlsx	-0.117	7.427	10.1548	3.18306	2014-03-23 12:00:00	2014-03-28 10:00:00	2014-04-02 10:00:00	2014-03-28 10:00:00	20	1.32496	0.000403493	0.439	95397	2014.25	702	Small	Upstream	Richmond River Basin	7061.79	NorthernRivers	9.94083	Upstream	0.337591
203004	In-channel fresh	203004-In-channel fresh	1	48	flood_52.xlsx	0.707	6.988	2.29463	1.95544	2014-03-24 08:00:00	2014-03-29 06:00:00	2014-04-03 06:00:00	2014-03-29 06:00:00						2014.25	1790	Small	Downstream	Richmond River Basin	7061.79	NorthernRivers	25.3477	Midstream	0.317636
203005	In-channel fresh	203005-In-channel fresh	1	41	flood_46.xlsx	0.024	7.399	0.349108	1.05942	2015-02-16 04:00:00	2015-02-21 02:00:00	2015-02-26 02:00:00	2015-02-21 02:00:00	24	1.10413	-0.00100735	-1.096	95397	2015.17	702	Small	Upstream	Richmond River Basin	7061.79	NorthernRivers	9.94083	Upstream	0.336318
203004	High flow	203004-High flow	1	18	flood_25.xlsx	0.724	8.495	-1.15838	0.720849	2015-02-17 04:00:00	2015-02-22 02:00:00	2015-02-27 02:00:00	2015-02-22 02:00:00						2015.17	1790	Small	Downstream	Richmond River Basin	7061.79	NorthernRivers	25.3477	Midstream	0.386136
203005	In-channel fresh	203005-In-channel fresh	1	43	flood_48.xlsx	0.101	8.917	7.8396	2.82171	2015-04-27 06:00:00	2015-05-02 04:00:00	2015-05-07 04:00:00	2015-05-02 04:00:00	16	1.6562	-0.00117555	-1.279	95397	2015.42	702	Small	Upstream	Richmond River Basin	7061.79	NorthernRivers	9.94083	Upstream	0.405318
203004	High flow	203004-High flow	1	19	flood_26.xlsx	0.813	10.196	0.547319	1.47024	2015-04-27 22:00:00	2015-05-02 20:00:00	2015-05-07 20:00:00	2015-05-02 20:00:00						2015.42	1790	Small	Downstream	Richmond River Basin	7061.79	NorthernRivers	25.3477	Midstream	0.463455
203005	In-channel fresh	203005-In-channel fresh	1	44	flood_49.xlsx	-0.018	8.782	8.0624	2.93384	2016-08-19 18:00:00	2016-08-24 16:00:00	2016-08-29 16:00:00	2016-08-24 16:00:00	25	1.05997	0.00108088	1.176	95397	2016.67	702	Small	Upstream	Richmond River Basin	7061.79	NorthernRivers	9.94083	Upstream	0.399182
203004	In-channel fresh	203004-In-channel fresh	1	49	flood_53.xlsx	0.757	7.606	1.65614	1.79029	2016-08-20 19:00:00	2016-08-25 17:00:00	2016-08-30 17:00:00	2016-08-25 17:00:00						2016.67	1790	Small	Downstream	Richmond River Basin	7061.79	NorthernRivers	25.3477	Midstream	0.345727
203005	In-channel fresh	203005-In-channel fresh	1	47	flood_51.xlsx	-0.275	8.851	1.59747	1.46164	2020-12-10 06:00:00	2020-12-15 04:00:00	2020-12-20 04:00:00	2020-12-15 04:00:00	20	1.32496	-0.00112408	-1.223	95397	2021	702	Small	Upstream	Richmond River Basin	7061.79	NorthernRivers	9.94083	Upstream	0.402318
203004	High flow	203004-High flow	1	21	flood_28.xlsx	0.568	10.074	-0.114323	1.21878	2020-12-11 02:00:00	2020-12-16	2020-12-21	2020-12-16						2021	1790	Small	Downstream	Richmond River Basin	7061.79	NorthernRivers	25.3477	Midstream	0.457909
203005	In-channel fresh	203005-In-channel fresh	1	49	flood_53.xlsx	0.803	8.465	1.34618	1.66342	2021-03-19 09:00:00	2021-03-24 07:00:00	2021-03-29 07:00:00	2021-03-24 07:00:00	5	5.29983	-0.00214338	-2.332	95397	2021.25	702	Small	Upstream	Richmond River Basin	7061.79	NorthernRivers	9.94083	Upstream	0.384773
203004	High flow	203004-High flow	1	22	flood_29.xlsx	1.43	10.797	-0.654482	1.0117	2021-03-19 14:00:00	2021-03-24 12:00:00	2021-03-29 12:00:00	2021-03-24 12:00:00						2021.25	1790	Small	Downstream	Richmond River Basin	7061.79	NorthernRivers	25.3477	Midstream	0.490773
204051	In-channel fresh	204051-In-channel fresh	2	15	flood_6.xlsx	1.216	10.743	-1.65538	0.0147282	1996-04-28 10:00:00	1996-05-03 08:00:00	1996-05-08 08:00:00	1996-05-03 08:00:00	1	12.3956	8.27586e-05	0.192	44624	1996.42	2230	Moderate	Upstream	Clarence River Basin	22333.9	NorthernRivers	9.98483	Upstream	0.488318
204002	High flow	204002-High flow	2	19	flood_9.xlsx	0.2	10.551	-1.67575	-0.201425	1996-04-28 11:00:00	1996-05-03 09:00:00	1996-05-08 09:00:00	1996-05-03 09:00:00						1996.42	4550	Moderate	Midstream	Clarence River Basin	22333.9	NorthernRivers	20.3726	Midstream	0.479591
204051	In-channel fresh	204051-In-channel fresh	2	2	flood_10.xlsx	1.005	10.206	-0.800358	0.699218	2001-01-29 10:00:00	2001-02-03 08:00:00	2001-02-08 08:00:00	2001-02-03 08:00:00	2	6.19778	0.000193966	0.45	44624	2001.17	2230	Moderate	Upstream	Clarence River Basin	22333.9	NorthernRivers	9.98483	Upstream	0.463909
204002	High flow	204002-High flow	2	4	flood_12.xlsx	0.129	9.756	-1.30345	0.459854	2001-01-29 12:00:00	2001-02-03 10:00:00	2001-02-08 10:00:00	2001-02-03 10:00:00						2001.17	4550	Moderate	Midstream	Clarence River Basin	22333.9	NorthernRivers	20.3726	Midstream	0.443455
204051	In-channel fresh	204051-In-channel fresh	2	3	flood_11.xlsx	1.177	12.307	2.09417	1.59824	2007-12-31 14:00:00	2008-01-05 12:00:00	2008-01-10 12:00:00	2008-01-05 12:00:00	4	3.09889	0.000396552	0.92	44624	2008.08	2230	Moderate	Upstream	Clarence River Basin	22333.9	NorthernRivers	9.98483	Upstream	0.559409
204002	High flow	204002-High flow	2	6	flood_14.xlsx	0.337	11.387	0.557931	1.0572	2007-12-31 18:00:00	2008-01-05 16:00:00	2008-01-10 16:00:00	2008-01-05 16:00:00						2008.08	4550	Moderate	Midstream	Clarence River Basin	22333.9	NorthernRivers	20.3726	Midstream	0.517591
204051	In-channel fresh	204051-In-channel fresh	2	4	flood_12.xlsx	1.12	10.797	0.0252248	0.897991	2009-05-17 01:00:00	2009-05-21 23:00:00	2009-05-26 23:00:00	2009-05-21 23:00:00	8	1.54944	-0.000453017	-1.051	44624	2009.42	2230	Moderate	Upstream	Clarence River Basin	22333.9	NorthernRivers	9.98483	Upstream	0.490773
204002	Overbank flood	204002-Overbank flood	2	2	flood_2.xlsx	0.391	11.848	-0.664257	0.650477	2009-05-17 09:00:00	2009-05-22 07:00:00	2009-05-27 07:00:00	2009-05-22 07:00:00						2009.42	4550	Moderate	Midstream	Clarence River Basin	22333.9	NorthernRivers	20.3726	Midstream	0.538545
204051	In-channel fresh	204051-In-channel fresh	2	6	flood_14.xlsx	1.974	10.017	2.80962	1.80476	2010-12-23 03:00:00	2010-12-28 01:00:00	2011-01-02 01:00:00	2010-12-28 01:00:00	6	2.06593	0.000576724	1.338	44624	2011	2230	Moderate	Upstream	Clarence River Basin	22333.9	NorthernRivers	9.98483	Upstream	0.455318
204002	High flow	204002-High flow	2	7	flood_15.xlsx	1.287	8.679	0.753991	1.16466	2010-12-23 09:00:00	2010-12-28 07:00:00	2011-01-02 07:00:00	2010-12-28 07:00:00						2011	4550	Moderate	Midstream	Clarence River Basin	22333.9	NorthernRivers	20.3726	Midstream	0.3945
204051	In-channel fresh	204051-In-channel fresh	2	7	flood_15.xlsx	0.944	10.727	0.475393	1.28217	2013-01-23 07:00:00	2013-01-28 05:00:00	2013-02-02 05:00:00	2013-01-28 05:00:00	10	1.23956	-0.00030819	-0.715	44624	2013.08	2230	Moderate	Upstream	Clarence River Basin	22333.9	NorthernRivers	9.98483	Upstream	0.487591
204002	High flow	204002-High flow	2	9	flood_17.xlsx	0.127	11.442	-0.0558559	1.09003	2013-01-23 17:00:00	2013-01-28 15:00:00	2013-02-02 15:00:00	2013-01-28 15:00:00						2013.08	4550	Moderate	Midstream	Clarence River Basin	22333.9	NorthernRivers	20.3726	Midstream	0.520091
204051	In-channel fresh	204051-In-channel fresh	2	9	flood_17.xlsx	1.183	8.427	1.90668	1.70755	2017-03-26 10:00:00	2017-03-31 08:00:00	2017-04-05 08:00:00	2017-03-31 08:00:00	6	2.06593	4.48276e-05	0.104	44624	2017.25	2230	Moderate	Upstream	Clarence River Basin	22333.9	NorthernRivers	9.98483	Upstream	0.383045
204002	In-channel fresh	204002-In-channel fresh	2	41	flood_46.xlsx	0.51	8.323	0.94157	1.49838	2017-03-26 16:00:00	2017-03-31 14:00:00	2017-04-05 14:00:00	2017-03-31 14:00:00						2017.25	4550	Moderate	Midstream	Clarence River Basin	22333.9	NorthernRivers	20.3726	Midstream	0.378318
204033	In-channel fresh	204033-In-channel fresh	3	12	flood_2.xlsx	0.586	2.435	2.6368	1.58217	1982-02-28 02:00:00	1982-03-05	1982-03-10	1982-03-05	1	9.05369	-0.000273469	-0.201	32593.3	1982.25	985	Small	Upstream	Clarence River Basin	22333.9	NorthernRivers	4.41034	Upstream	0.110682
204046	High flow	204046-High flow	3	11	flood_19.xlsx	1.399	2.636	0.949609	1.10603	1982-02-28 03:00:00	1982-03-05 01:00:00	1982-03-10 01:00:00	1982-03-05 01:00:00						1982.25	1720	Small	Downstream	Clarence River Basin	22333.9	NorthernRivers	7.7013	Upstream	0.119818
204033	In-channel fresh	204033-In-channel fresh	3	48	flood_8.xlsx	0.616	2.439	2.2967	1.53266	1988-05-31 19:00:00	1988-06-05 17:00:00	1988-06-10 17:00:00	1988-06-05 17:00:00	6	1.50895	4.89796e-05	0.036	32593.3	1988.5	985	Small	Upstream	Clarence River Basin	22333.9	NorthernRivers	4.41034	Upstream	0.110864
204046	High flow	204046-High flow	3	29	flood_35.xlsx	1.365	2.403	0.483372	1.05597	1988-06-01 01:00:00	1988-06-05 23:00:00	1988-06-10 23:00:00	1988-06-05 23:00:00						1988.5	1720	Small	Downstream	Clarence River Basin	22333.9	NorthernRivers	7.7013	Upstream	0.109227
204033	In-channel fresh	204033-In-channel fresh	3	17	flood_24.xlsx	0.554	3.187	1.80981	1.45873	1997-02-22 19:00:00	1997-02-27 17:00:00	1997-03-04 17:00:00	1997-02-27 17:00:00	4	2.26342	0.000443537	0.326	32593.3	1997.17	985	Small	Upstream	Clarence River Basin	22333.9	NorthernRivers	4.41034	Upstream	0.144864
204046	High flow	204046-High flow	3	52	flood_56.xlsx	1.425	2.861	1.22841	1.2838	1997-02-22 23:00:00	1997-02-27 21:00:00	1997-03-04 21:00:00	1997-02-27 21:00:00						1997.17	1720	Small	Downstream	Clarence River Basin	22333.9	NorthernRivers	7.7013	Upstream	0.130045
[truncated: 970 more rows]
